# Supplementary material for: Systematic identification of transcription factors associated with patient survival in cancers
Source: BMC Genomics. 2009 May 15;10:225. doi: 10.1186/1471-2164-10-225 (PMC2686740; doi:10.1186/1471-2164-10-225)
Supplement: Additional file 1 — Complete results for breast cancer. Spearman correlation coefficient between PWM activity and survival is calculated based on 98 samples from patients with breast cancer. [file 1471-2164-10-225-S1.xls]

## Sheet: Sheet1
PWM	TF	Spearman	qval
V$PR_02	PR	-0.464008	0.000958774
V$E2F_03	E2F	-0.430002	0.00123842
V$CREBP1_Q2	CRE-BP1	-0.441997	0.00125839
V$PAX9_B	Pax-9	0.441786	0.00145853
V$AR_02	AR	-0.406958	0.00165788
V$GR_01	GR	-0.404395	0.00169498
V$PAX3_B	Pax-3	-0.412933	0.00185762
V$PR_01	PR	-0.408922	0.00186961
V$CREB_Q4	CREB	-0.396309	0.00223215
V$AR_03	AR	-0.384035	0.00329579
V$ATF4_Q2	ATF4	-0.386254	0.00334239
V$OCT1_B	Oct1	-0.379271	0.00370435
V$MAF_Q6	MAF	0.40449	0.00379219
V$CHX10_01	CHX10	-0.368355	0.00456274
V$CEBP_C	C/EBP	-0.369082	0.00474777
V$S8_01	S8	0.389353	0.00486178
V$GRE_C	GR	-0.36949	0.00505354
V$CEBPDELTA_Q6	C/EBPdelta	0.391718	0.00554243
V$HNF3_Q6	HNF-3	0.404784	0.00559105
V$SRF_Q5_01	SRF	-0.361609	0.00596837
V$HELIOSA_02	Helios	-0.351719	0.00772659
V$CREBATF_Q6	CREBATF	-0.353275	0.00784247
V$AR_01	AR	-0.348288	0.00785312
V$TAACC_B	Lentiviral	-0.349308	0.00796981
V$LXR_DR4_Q3	LXR	0.36525	0.00902902
V$NFY_01	NF-Y	-0.342288	0.00947988
V$STAF_01	Staf	-0.339623	0.0100842
V$GEN_INI_B	GEN_INI	0.365473	0.0104528
V$GCM_Q2	GCM	0.352573	0.0130174
V$AP1_Q4	AP-1	-0.328432	0.0149264
V$CAAT_01	CCAAT	-0.326831	0.0151215
V$AP2REP_01	AP-2rep	0.343812	0.0160871
V$NKX25_01	Nkx2-5	0.341089	0.0161217
V$TATA_C	TATA	-0.323592	0.0162442
V$USF_C	USF	-0.319116	0.0179355
V$CREB_Q4_01	CREB	-0.316967	0.0179685
V$CART1_01	Cart-1	-0.318	0.0179992
V$ALPHACP1_01	alpha-CP1	-0.319212	0.018605
V$TCF11_01	TCF11	0.334337	0.0192085
V$E2F_Q6_01	E2F	-0.312414	0.0192296
V$GATA6_01	GATA-6	-0.313836	0.0196094
V$NFY_Q6	NF-Y	-0.31251	0.0198107
V$CEBPB_01	C/EBPbeta	-0.309966	0.0202204
V$AHR_Q5	AhR	0.324555	0.0258566
V$ATF3_Q6	ATF3	-0.299164	0.028055
V$RP58_01	RP58	0.313492	0.0349749
V$AR_Q2	AR	0.309704	0.037151
V$FREAC3_01	Freac-3	-0.289128	0.0381148
V$AP1FJ_Q2	AP-1	-0.285385	0.0419224
V$GEN_INI2_B	GEN_INI	0.300063	0.0479112
V$GATA2_03	GATA-2	0.297953	0.0480891
V$T3R_01	v-ErbA	0.29442	0.0509114
V$E2F1_Q6	E2F-1	-0.277809	0.0518703
V$DELTAEF1_01	deltaEF1	0.290562	0.0547545
V$LXR_Q3	LXR	0.287055	0.0555021
V$HMGIY_Q6	HMG	-0.274615	0.0557644
V$SP3_Q3	Sp3	-0.271764	0.0562111
V$PAX5_02	BSAP	-0.273103	0.0568673
V$PPAR_DR1_Q2	PPAR	0.287565	0.0575277
V$MYCMAX_B	c-Myc:Max	-0.27179	0.0576524
V$AP1_Q2	AP-1	-0.269475	0.0588214
V$PBX1_01	Pbx-1	0.283714	0.0591656
V$FOX_Q2	FOX	0.277752	0.0680826
V$E2F1_Q4	E2F-1	-0.26373	0.0685752
V$SMAD_Q6_01	SMAD	0.270706	0.077594
V$PBX_Q3	PBX	0.272039	0.0778984
V$GEN_INI3_B	GEN_INI	0.267639	0.0816663
V$HFH1_01	HFH-1	0.264699	0.0825855
V$USF_01	USF	0.264699	0.0825855
V$FXR_IR1_Q6	FXR	0.261862	0.0865189
V$HEN1_02	HEN1	-0.253368	0.0904258
V$EVI1_06	Evi-1	-0.249708	0.0939234
V$TAL1BETAE47_01	Tal-1beta:E47	-0.24893	0.0939726
V$TBP_01	TBP	-0.249785	0.0957602
V$GATA3_03	GATA-3	-0.250078	0.0971385
V$CREB_Q2_01	CREB	-0.246807	0.0976401
V$ETS_Q4	ETS	-0.245851	0.0981031
V$TBX5_01	TBX5	0.254172	0.104729
V$SRF_C	SRF	-0.242675	0.104933
V$LEF1_Q2_01	LEF1	0.252928	0.104953
V$IPF1_Q4	IPF1	0.251691	0.105102
V$NFMUE1_Q6	NF-muE1	0.248765	0.107165
V$CEBPGAMMA_Q6	C/EBPgamma	0.249517	0.108421
V$NGFIC_01	NGFI-C	0.247343	0.108544
V$NKX25_Q5	NKX25	0.241891	0.113108
V$CBF_01	CBF	0.244378	0.114446
V$LFA1_Q6	LF-A1	0.241929	0.116165
V$SRY_01	SRY	0.242713	0.116745
V$PPARG_02	PPARG	0.239053	0.119094
V$CREB_Q2	CREB	-0.23547	0.124866
V$MYCMAX_01	c-Myc:Max	-0.230802	0.133829
V$HES1_Q2	HES1	-0.23209	0.134212
V$E2F1_Q3	E2F-1	-0.228149	0.136011
V$UF1H3BETA_Q6	UF1H3BETA	-0.22952	0.136033
V$AP1_01	AP-1	-0.230815	0.136354
V$PPARA_02	PPARalpha:RXR-alpha	0.233002	0.136781
V$VBP_01	VBP	-0.228385	0.13743
V$PLZF_02	PLZF	0.231357	0.139265
V$AREB6_03	AREB6	0.224802	0.140862
V$P300_01	p300	0.228838	0.141801
V$FOXD3_01	FOXD3	0.229552	0.142295
V$TTF1_Q6	TTF-1	0.226938	0.142329
V$CREB_02	CREB	-0.225637	0.142479
V$USF_Q6	USF	0.224961	0.143131
V$DR1_Q3	PPAR,	0.227187	0.144351
V$HNF3ALPHA_Q6	HNF-3alpha	0.222698	0.145663
V$CACCCBINDINGFACTOR_Q6	CACCC-binding	0.224993	0.146242
V$VMYB_01	v-Myb	-0.221199	0.149232
V$MEIS1BHOXA9_02	MEIS1B:HOXA9	-0.222934	0.15019
V$HSF_Q6	HSF	-0.220313	0.150204
V$HFH4_01	HFH-4	-0.222162	0.150398
V$ARNT_02	Arnt	-0.221512	0.150518
V$AP4_Q6	AP-4	0.220243	0.152129
V$EFC_Q6	RFX1	-0.21789	0.156823
V$SMAD_Q6	SMAD	0.215473	0.167579
V$OCT1_06	Oct1	0.214351	0.168981
V$LYF1_01	Lyf-1	0.213331	0.170338
V$CREB_01	CREB	-0.213637	0.171637
V$NFE2_01	NF-E2	-0.20946	0.186808
V$YY1_Q6_02	YY1	0.207809	0.191628
V$COREBINDINGFACTOR_Q6	core-binding	-0.207834	0.191807
V$HLF_01	HLF	-0.205641	0.198984
V$CREB_Q3	CREB	-0.204665	0.200415
V$ZID_01	ZID	0.20411	0.205363
V$NFY_Q6_01	NF-Y	-0.201349	0.214212
V$SOX5_01	Sox-5	0.200903	0.217573
V$YY1_Q6	YY1	0.200106	0.21767
V$TAL1BETAITF2_01	Tal-1beta:ITF-2	-0.197562	0.223854
V$VMAF_01	v-Maf	-0.198569	0.224898
V$CACBINDINGPROTEIN_Q6	CAC-binding	-0.198034	0.224947
V$XFD1_01	XFD-1	0.195037	0.240682
V$COUPTF_Q6	COUPTF	0.194004	0.242117
V$LDSPOLYA_B	Poly	-0.192059	0.246806
V$NKX22_01	Nkx2-2	-0.192575	0.247258
V$GATA1_06	GATA-1	-0.19042	0.253061
V$DEAF1_01	DEAF1	-0.188533	0.260612
V$NFKAPPAB50_01	NF-kappaB	-0.186575	0.265286
V$ARP1_01	ARP-1	-0.187143	0.265812
V$E2F1_Q4_01	E2F-1	-0.182641	0.281813
V$OCT1_Q5_01	Oct1	-0.181812	0.283278
V$AREB6_02	AREB6	-0.182877	0.2835
V$AP1_Q6	AP-1	-0.180964	0.284818
V$GFI1_Q6	GFI1	0.185912	0.285064
V$MEF2_01	MEF-2	0.184279	0.285576
V$FOXO4_01	FOXO4	0.184751	0.287148
V$P53_DECAMER_Q2	p53	0.180192	0.288843
V$E2F_Q3_01	E2F	-0.179727	0.289269
V$E12_Q6	E12	-0.175289	0.290037
V$E2F1DP2_01	E2F-1:DP-2	-0.179044	0.290098
V$NF1_Q6	NF-1	0.18215	0.290253
V$CETS168_Q6	c-Ets-1	0.179197	0.290679
V$YY1_02	YY1	0.180562	0.290774
V$SRF_Q5_02	SRF	-0.175869	0.292635
V$CIZ_01	CIZ	-0.175301	0.293224
V$E2F1_Q3_01	E2F-1	-0.174166	0.293475
V$TAXCREB_01	Tax/CREB	-0.176303	0.293568
V$MMEF2_Q6	MEF-2	0.182277	0.293576
V$SOX9_B1	SOX-9	-0.176679	0.294439
V$PBX1_02	Pbx1b	0.180683	0.29461
V$COUP_DR1_Q6	COUP	-0.177119	0.295273
V$AFP1_Q6	AFP1	0.177629	0.296302
V$E2F4DP2_01	E2F-4:DP-2	-0.177399	0.296781
V$STAF_02	Staf	-0.172426	0.301255
V$HNF3_Q6_01	HNF3	0.173892	0.302862
V$ARNT_01	Arnt	0.174409	0.303898
V$MYOD_01	MyoD	0.175652	0.304092
V$NMYC_01	N-Myc	0.175046	0.304268
V$AP4_Q6_01	AP-4	0.172445	0.307985
V$TAL1ALPHAE47_01	Tal-1alpha:E47	-0.169269	0.317772
V$GATA_Q6	GATA	-0.167911	0.323398
V$MYB_Q6	c-Myb	-0.164761	0.340534
V$VMYB_02	v-Myb	0.166738	0.342194
V$TBX5_02	TBX5	-0.163148	0.348803
V$HEB_Q6	HEB	0.164717	0.350925
V$DEC_Q1	DEC	0.161751	0.357732
V$ISRE_01	ISRE	0.161892	0.362319
V$AP1_Q4_01	AP-1	-0.160259	0.364547
V$LMO2COM_02	Lmo2	0.162134	0.364899
V$PIT1_Q6	Pit-1	-0.156759	0.367817
V$COMP1_01	COMP1	-0.159016	0.370014
V$SREBP1_02	SREBP-1	-0.155981	0.370078
V$ATF_B	ATF	-0.156893	0.370623
V$E2F_Q6	E2F	-0.157428	0.370639
V$EN1_01	En-1	-0.157849	0.371447
V$ATATA_B	ATATA	-0.158334	0.371544
V$STAT5A_02	STAT5A	-0.155292	0.371632
V$LEF1_Q2	LEF1	-0.154329	0.371731
V$CETS1P54_03	c-Ets-1	-0.154712	0.372429
V$TATA_01	TATA	-0.153054	0.376789
V$PAX8_01	Pax-8	0.158047	0.380773
V$PAX6_01	Pax-6	-0.150561	0.39155
V$MEIS1AHOXA9_01	MEIS1A:HOXA9	-0.149273	0.398206
V$CDPCR3HD_01	CDP	0.154112	0.406493
V$GATA1_04	GATA-1	0.15329	0.406833
V$TBX5_Q5	TBX5	-0.147411	0.408012
V$SRF_Q4	SRF	-0.146499	0.41099
V$APOLYA_B	APOLYA	-0.145893	0.412009
V$NFAT_Q6	NF-AT	-0.145013	0.415168
V$OSF2_Q6	Osf2	-0.140665	0.419507
V$XFD2_01	XFD-2	-0.14384	0.420754
V$STAT_Q6	STAT	-0.140805	0.422134
V$NKX61_01	NKX6-1	-0.139727	0.423484
V$ETS_Q6	Ets	0.150478	0.423871
V$MAZR_01	MAZR	-0.141933	0.424465
V$IK2_01	Ik-2	-0.140811	0.425594
V$GATA4_Q3	GATA-4	-0.142201	0.425855
V$IRF1_01	IRF-1	-0.141187	0.426176
V$MEF3_B	MEF-3	-0.142418	0.427872
V$DR3_Q4	VDR,	0.147558	0.441942
V$CREBP1CJUN_01	CRE-BP1:c-Jun	-0.135583	0.447772
V$OCT1_Q6	Oct1	-0.135742	0.451326
V$PAX4_01	Pax-4	-0.133057	0.453091
V$SP1_Q2_01	Sp1	0.145568	0.453242
V$PTF1BETA_Q6	PTF1-beta	-0.133523	0.453422
V$AHRARNT_01	AhR:Arnt	-0.133893	0.453796
V$NRF2_Q4	Nrf2	-0.134097	0.455722
V$SRF_01	SRF	-0.132273	0.455901
V$TFIII_Q6	TFII-I	0.143139	0.458384
V$E2F_Q4_01	E2F	-0.129742	0.45886
V$E2F_01	E2F	0.144229	0.459728
V$POLY_C	Retroviral	-0.129901	0.461447
V$E47_01	E47	0.14333	0.461944
V$AP1_Q2_01	AP-1	-0.130067	0.462594
V$CEBPB_02	C/EBPbeta	-0.128039	0.465055
V$AP1_Q6_01	AP-1	-0.130131	0.466046
V$BLIMP1_Q6	BLIMP1	-0.128288	0.466121
V$P53_02	p53	-0.130328	0.467991
V$FREAC4_01	Freac-4	-0.125482	0.474751
V$E2F1DP1_01	E2F-1:DP-1	-0.126311	0.475073
V$GATA1_01	GATA-1	0.139561	0.477713
V$FOXO1_02	FOXO1	-0.12554	0.478118
V$ZTA_Q2	Zta	0.140084	0.47871
V$TEL2_Q6	Tel-2	-0.124099	0.482443
V$SREBP1_Q6	SREBP-1	0.133714	0.486215
V$GZF1_01	GZF1	0.137865	0.486896
V$HIF1_Q3	HIF-1	-0.121803	0.487334
V$E2F1_Q6_01	E2F-1	-0.121331	0.487919
V$CEBP_Q2_01	C_EBP	-0.122147	0.488333
V$WHN_B	Whn	0.135761	0.488796
V$NFKAPPAB_01	NF-kappaB	-0.122441	0.48927
V$TAXCREB_02	Tax/CREB	-0.120694	0.489335
V$EGR1_01	Egr-1	0.133931	0.489524
V$DTYPEPA_B	D-Type	-0.122734	0.490293
V$EBOX_Q6_01	Ebox	0.136061	0.491524
V$GATA3_02	GATA-3	0.134805	0.491919
V$SP1_Q6	Sp1	0.132362	0.49218
V$PAX3_01	Pax-3	0.134052	0.492873
V$TFE_Q6	TFE	0.136137	0.496867
V$HSF1_01	HSF1	-0.117359	0.502556
V$AP2ALPHA_03	AP-2alphaA	-0.117716	0.50345
V$PADS_C	Poly	0.130258	0.504855
V$ATF_01	ATF	-0.117824	0.505968
V$LPOLYA_B	Lentiviral	-0.115573	0.507119
V$EVI1_01	Evi-1	-0.117888	0.508527
V$AP2ALPHA_02	AP-2alphaA	-0.115599	0.510391
V$HOXA3_01	HOXA3	-0.115988	0.51045
V$CHCH_01	Churchill	0.128811	0.512373
V$CDPCR1_01	CDP	-0.113367	0.521646
V$ZIC3_01	Zic3	0.125081	0.529496
V$RREB1_01	RREB-1	0.125514	0.531145
V$SRY_02	SRY	-0.111601	0.532974
V$NRSF_01	NRSF	0.123863	0.53487
V$PEBP_Q6	PEBP	0.125527	0.536353
V$MYCMAX_02	c-Myc:Max	-0.109567	0.546087
V$ZIC2_01	Zic2	0.119692	0.551617
V$MAX_01	Max	0.120069	0.553173
V$CETS1P54_01	c-Ets-1(p54)	-0.107144	0.5533
V$SREBP_Q3	SREBP	-0.107513	0.553366
V$DEAF1_02	DEAF1	0.12063	0.553847
V$FOXJ2_01	FOXJ2	-0.108151	0.554425
V$XPF1_Q6	XPF-1	0.121076	0.55468
V$ICSBP_Q6	ICSBP	0.118844	0.554744
V$MINI20_B	Muscle	-0.105715	0.554782
V$AP1_C	AP-1	-0.105958	0.555655
V$FOXP3_Q4	FOXP3	-0.107577	0.556011
V$NRF2_01	NRF-2	-0.106181	0.557308
V$NFY_C	NF-Y	-0.103726	0.557923
V$POU3F2_02	POU3F2	0.117805	0.558751
V$HIF1_Q5	HIF-1	-0.104784	0.558769
V$MEF2_04	MEF-2	-0.104338	0.55958
V$CDXA_01	CdxA	-0.103847	0.560445
V$CAP_01	cap	-0.102623	0.560483
V$POU3F2_01	POU3F2	-0.102769	0.56213
V$E2F1DP1RB_01	Rb:E2F-1:DP-1	-0.101545	0.56613
V$PAX_Q6	Pax	-0.0969157	0.571765
V$ATF1_Q6	ATF-1	-0.100231	0.573673
V$PEA3_Q6	PEA3	-0.0969412	0.574907
V$E2F_02	E2F	-0.0984142	0.575361
V$E4F1_Q6	E4F1	-0.0994854	0.576174
V$HNF4_Q6_01	HNF4	0.115171	0.577055
V$POU6F1_01	POU6F1	-0.0973876	0.577122
V$XFD3_01	XFD-3	-0.0969795	0.5772
V$GATA1_05	GATA-1	-0.0985545	0.577752
V$CREL_01	c-Rel	-0.0976171	0.578632
V$GFI1B_01	GFI1B	-0.0987075	0.579466
V$STAT5A_01	STAT5A	-0.0953088	0.581325
V$NF1_Q6_01	NF-1	-0.0904627	0.589158
V$HNF1_Q6	HNF-1	-0.0906604	0.590644
V$ELK1_02	Elk-1	-0.0920505	0.59172
V$FXR_Q3	FXR/RXR-alpha	-0.0907879	0.592891
V$CEBP_Q2	C/EBP	-0.0895828	0.593244
V$HIC1_03	HIC1	-0.0926116	0.593927
V$E4BP4_01	E4BP4	-0.09228	0.593994
V$AREB6_04	AREB6	-0.0928922	0.594738
V$E2F_Q4	E2F	-0.09089	0.5952
V$BRN2_01	Brn-2	-0.0933194	0.595426
V$E2A_Q2	E2A	-0.0910558	0.596662
V$MEF2_02	MEF-2	-0.0878675	0.597768
V$PAX5_01	BSAP	-0.0881863	0.598387
V$NCX_01	Ncx	0.112181	0.599192
V$NFKB_Q6_01	NF-kappaB	-0.0873	0.599535
V$TST1_01	Tst-1	-0.0882246	0.60144
V$HMX1_01	Hmx3	0.11125	0.60313
V$COUP_01	COUP-TF,	0.110357	0.605312
V$AIRE_01	AIRE	0.109681	0.606598
V$SRF_Q6	SRF	-0.0854508	0.610979
V$EBF_Q6	EBF	-0.0850045	0.612
V$GATA2_01	GATA-2	-0.0843605	0.613818
V$PU1_Q6	PU.1	-0.0840544	0.613931
V$EGR3_01	Egr-3	0.107992	0.617267
V$RORA1_01	RORalpha1	-0.0827536	0.620525
V$AHRARNT_02	AhR:Arnt	0.104714	0.622303
V$CDPCR3_01	CDP	0.10685	0.622497
V$HNF6_Q6	HNF-6	0.104976	0.624635
V$MYOD_Q6	MyoD	0.106149	0.62473
V$BEL1_B	Bel-1	0.105001	0.62984
V$VJUN_01	v-Jun	-0.0812296	0.630449
V$BARBIE_01	Barbie	-0.0775568	0.656909
V$LBP1_Q6	LBP-1	0.0973111	0.660533
V$MUSCLE_INI_B	Muscle	0.0978148	0.660911
V$GFI1_01	Gfi-1	0.0988542	0.661074
V$CBF_02	CBF	0.0994217	0.66169
V$TAL1_Q6	TAL1	0.0998106	0.663416
V$CDP_01	CDP	0.0979551	0.664138
V$TGIF_01	TGIF	-0.0763198	0.664208
V$ETS2_B	c-Ets-2	-0.0752804	0.66945
V$E2_Q6_01	E2	-0.0744897	0.669857
V$RSRFC4_Q2	RSRFC4	-0.0748404	0.670524
V$SP1_Q4_01	Sp1	0.0951303	0.675897
V$VDR_Q3	VDR	0.0943205	0.678447
V$GATA1_03	GATA-1	0.0910047	0.678686
V$PAX8_B	Pax-8	0.0910685	0.682758
V$NRSF_Q4	NRSF	0.0931855	0.68354
V$NFKB_Q6	NF-kappaB	-0.0710911	0.685294
V$E2_Q6	E2	-0.0707085	0.685374
V$LHX3_01	Lhx3	-0.0721687	0.685681
V$AREB6_01	AREB6	-0.0718052	0.685946
V$AMEF2_Q6	aMEF-2	-0.0714418	0.685959
V$RFX_Q6	RFX	-0.0701219	0.68713
V$IPF1_Q4_01	IPF1	0.0910876	0.687853
V$PAX2_01	Pax-2	-0.0689805	0.689931
V$HMGIY_Q3	HMGIY	-0.0691654	0.691457
V$SP1_Q6_01	Sp1	0.0912088	0.692093
V$TCF4_Q5	TCF-4	0.0915085	0.694409
V$OCT1_07	Oct1	0.0876571	0.704613
V$USF2_Q6	USF2	0.0847749	0.706251
V$CETS1P54_02	c-Ets-1(p54)	0.0852659	0.706542
V$RFX1_02	RFX1	0.0869302	0.706825
V$SMAD4_Q6	SMAD-4	0.0842393	0.706972
V$HSF2_01	HSF2	-0.065856	0.709639
V$DBP_Q6	DBP	0.0832573	0.710193
V$CDX_Q5	CDX	-0.0661748	0.710295
V$MAF_Q6_01	MAF	0.0801265	0.710308
V$AP4_Q5	AP-4	0.0852978	0.711589
V$SP1_01	Sp1	0.0794379	0.711925
V$USF_02	USF	0.0809236	0.712789
V$IRF_Q6_01	IRF	0.0801967	0.715075
V$FOXO1_01	FOXO1	0.085419	0.71577
V$AP3_Q6	AP-3	0.0809746	0.71666
V$CP2_02	CP2/LBP-1c/LSF	0.0812233	0.719633
V$GC_01	GC	0.0752677	0.721016
V$HOX13_01	Hox-1.3	0.0814974	0.721802
V$FOXM1_01	FOXM1	0.0755801	0.722886
V$TITF1_Q3	TTF1	0.0760583	0.723045
V$AHRHIF_Q6	AHRHIF	-0.0635605	0.725645
V$LEF1TCF1_Q4	LEF1TCF1	0.0761348	0.72774
V$NKX25_02	Nkx2-5	0.074037	0.728143
V$PAX4_02	Pax-4	0.0763899	0.729757
V$AP2_Q6_01	AP-2	0.073055	0.731641
V$IK3_01	Ik-3	0.0720348	0.732583
V$OCT_C	OCT-x	0.0724493	0.733504
V$MAZ_Q6	MAZ	0.0712505	0.734244
V$FREAC7_01	Freac-7	0.0764154	0.734558
V$SREBP1_01	SREBP-1	0.0701792	0.734943
V$SPZ1_01	Spz1	0.0705044	0.73764
V$YY1_01	YY1	0.0682791	0.747563
V$PAX2_02	Pax-2	0.0670293	0.750019
V$CHOP_01	CHOP:C/EBPalpha	0.0671568	0.752759
V$GR_Q6	GR	0.0650972	0.762439
V$FOXJ2_02	FOXJ2	-0.0579237	0.7719
V$FOXO3_01	FOXO3	-0.0573817	0.772844
V$ETS1_B	c-Ets-1	-0.0554879	0.77911
V$GABP_B	GABP	-0.0557812	0.779951
V$MEF2_03	MEF-2	-0.0559342	0.782566
V$CLOX_01	Clox	-0.0546335	0.783494
V$GLI_Q2	GLI	-0.052593	0.787112
V$FREAC2_01	Freac-2	-0.0536005	0.788712
V$DR4_Q2	LXR,	0.0616093	0.789576
V$ACAAT_B	ACAAT	-0.0527396	0.78972
V$EGR2_01	Egr-2	-0.0527524	0.792271
V$XVENT1_01	Xvent-1	0.058708	0.793082
V$OCT1_04	Oct1	0.0589758	0.794952
V$STRA13_01	Stra13	0.0572095	0.797609
V$TBP_Q6	TBP	0.0556346	0.79847
V$CRX_Q4	Crx	0.0566165	0.798482
V$GATA2_02	GATA-2	0.0560235	0.799393
V$AML_Q6	AML	0.0590268	0.799574
V$MTF1_Q4	MTF-1	0.0599769	0.799667
V$TCF11MAFG_01	TCF11:MafG	-0.0502528	0.800079
V$NKX62_Q2	Nkx6-2	0.0594222	0.800555
V$HAND1E47_01	Hand1:E47	-0.0494494	0.800876
V$OLF1_01	Olf-1	0.0572797	0.801212
V$PBX1_03	PBX1	-0.0497045	0.801704
V$STAT3_01	STAT3	-0.0505143	0.801799
V$HSF1_Q6	HSF1	0.0538428	0.810026
V$LUN1_01	LUN-1	-0.0462548	0.813556
V$MSX1_01	Msx-1	-0.0469945	0.814477
V$CDXA_02	CdxA	-0.0474217	0.814503
V$MINI19_B	Muscle	-0.0455534	0.816214
V$MZF1_02	MZF1	0.0525739	0.816227
V$E2_01	E2	-0.0464142	0.816975
V$R_01	R	-0.0447627	0.819517
V$CAAT_C	CCAAT	-0.0435831	0.822813
V$GATA_C	GATA-X	-0.0437425	0.825337
V$HTF_01	HTF	-0.0418742	0.830141
V$AP2GAMMA_01	AP-2gamma	-0.0422695	0.830266
V$MYOGNF1_01	myogenin	-0.0414406	0.830888
V$CMYB_01	c-Myb	-0.0400059	0.832491
V$CEBPA_01	C/EBPalpha	-0.0408412	0.83257
V$EVI1_03	Evi-1	0.0495022	0.83463
V$CREBP1_01	CRE-BP1	-0.0401079	0.835847
V$NFAT_Q4_01	NF-AT	0.0495578	0.838343
V$ATF6_01	ATF6	0.0463249	0.840186
V$HNF4_01	HNF-4	0.0473069	0.840304
V$HNF4_DR1_Q3	HNF-4	0.0450943	0.841688
V$EVI1_02	Evi-1	0.0453557	0.843651
V$GATA3_01	GATA-3	0.0463696	0.844679
V$HNF1_C	HNF-1	0.0473197	0.844846
V$KROX_Q6	KROX	0.0475173	0.847666
V$HIC1_02	HIC1	-0.036875	0.851437
V$ZF5_B	ZF5	-0.0360525	0.854781
V$MZF1_01	MZF1	-0.0369069	0.854843
V$MTATA_B	Muscle	0.0428498	0.857237
V$MYB_Q3	MYB	-0.0347805	0.858729
V$IRF_Q6	IRF	0.0420336	0.859815
V$NKX3A_01	NKX3A	-0.034943	0.861245
V$STAT5B_01	STAT5B	-0.0333999	0.86697
V$EVI1_04	Evi-1	0.0405224	0.868403
V$HELIOSA_01	Helios	0.0381503	0.874836
V$AP2_Q6	AP-2	0.0386606	0.874976
V$HNF3B_01	HNF-3beta	0.0389793	0.876998
V$NRF1_Q6	Nrf-1	-0.029574	0.891957
V$CEBP_01	C/EBP	-0.0290384	0.893537
V$XBP1_01	XBP-1	-0.0296314	0.895441
V$POU1F1_Q6	POU1F1	0.0340949	0.901709
V$HNF4ALPHA_Q6	HNF-4alpha	0.0345476	0.902675
V$HFH8_01	HFH-8	0.0333807	0.903159
V$MYCMAX_03	c-Myc:Max	0.0311426	0.904819
V$FAC1_01	FAC1	0.0304284	0.906412
V$ZIC1_01	Zic1	0.0311617	0.908395
V$IRF7_01	IRF-7	0.0314742	0.910294
V$MIF1_01	MIF-1	-0.0266026	0.910298
V$MYOGENIN_Q6	myogenin	-0.0258565	0.912669
V$AP4_01	AP-4	0.0291468	0.913124
V$STAT_01	STATx	0.0315953	0.914027
V$SOX_Q6	SOX	-0.0247916	0.918089
V$HFH3_01	HFH-3	0.0274315	0.918732
V$NERF_Q2	NERF1a	0.0279352	0.918929
V$NFKAPPAB65_01	NF-kappaB	-0.0236694	0.920364
V$FOXO4_02	FOXO4	-0.0241221	0.920476
V$ZF5_01	ZF5	-0.0231274	0.92173
V$E2F_Q3	E2F	0.0257928	0.923521
V$CDX2_Q5	Cdx-2	0.0259585	0.926252
V$MRF2_01	MRF-2	-0.0220562	0.926304
V$NRSE_B	neural-restr.-silencer-element	-0.0210806	0.927414
V$E47_02	E47	0.0236566	0.92787
V$HP1SITEFACTOR_Q6	HP1	0.0247024	0.928177
V$TEF_Q6	TEF	-0.0205194	0.928748
V$OCT1_02	Oct1	-0.0212655	0.929293
V$CMAF_01	c-Maf	-0.0182175	0.930012
V$IK1_01	Ik-1	0.0238671	0.93056
V$CDC5_01	Cdc5	-0.0186447	0.931
V$MEF2_Q6_01	MEF-2	-0.0187404	0.932963
V$MYC_Q2	Myc	-0.0187659	0.935592
V$AHR_01	AhR	-0.0192441	0.936621
V$CP2_01	CP2	-0.0159156	0.938055
V$PPARG_01	PPARG	-0.0161516	0.93903
V$E2F_Q2	E2F	-0.0151186	0.941102
V$USF_Q6_01	USF	-0.01626	0.942457
V$OCT_Q6	Octamer	-0.0143534	0.943331
V$GATA1_02	GATA-1	-0.0138815	0.943878
V$ETF_Q6	ETF	-0.0128422	0.949361
V$TEF1_Q6	TEF-1	-0.0116753	0.954641
V$HNF1_Q6_01	HNF1	-0.0111715	0.954886
V$OCT1_05	Oct1	0.0192123	0.956853
V$BACH2_01	Bach2	0.0173248	0.958389
V$E2F4DP1_01	E2F-4:DP-1	0.0194354	0.958961
V$SMAD3_Q6	SMAD-3	-0.00949454	0.961184
V$AP2ALPHA_01	AP-2alpha	0.0173631	0.961997
V$ELF1_Q6	ELF-1	-0.008774	0.963183
V$E2A_Q6	E2A	-0.00950092	0.96458
V$HEN1_01	HEN1	0.0175289	0.965614
V$PAX4_04	Pax-4	-0.00798332	0.96615
V$AML1_Q6	AML1	0.01267	0.974142
V$PAX6_Q2	PAX6	0.0119048	0.976277
V$PAX4_03	Pax-4	0.0126828	0.97855
V$LMO2COM_01	Lmo2	-0.00550288	0.978858
V$EGR_Q6	EGR	-0.00493537	0.98015
V$PPARA_01	PPARalpha:RXR-alpha	-0.00575794	0.980696
V$HOXA4_Q2	HOXA4	0.0134543	0.980792
V$PITX2_Q2	PITX2	0.0139326	0.981915
V$TFIIA_Q6	TFIIA	0.0126955	0.982998
V$IRF1_Q6	IRF1	-0.00387051	0.984305
V$CEBP_Q3	C/EBP	-0.00234016	0.986291
V$HNF4_01_B	HNF-4alpha1	0.0100238	0.987001
V$HNF1_01	HNF-1	-0.0025187	0.988241
V$NFKB_C	NF-kappaB	-0.00291404	0.989332
V$MYB_Q5_01	MYB	0.00640196	0.98949
V$MYOD_Q6_01	MyoD	0.00878675	0.992063
V$OCT1_03	Oct1	0.00640834	0.99381
V$RFX1_01	RFX1	0.00681643	0.99495
V$ELK1_01	Elk-1	0.00275463	0.995843
V$STAT1_01	STAT1	0.0070141	0.997759
V$RSRFC4_01	RSRFC4	0.000318823	0.998448
V$SF1_Q6	SF-1	0.00459105	0.999094
V$MEIS1_01	MEIS1	0.00183642	0.999239
V$CDP_02	CDP	0.00399166	0.999467
V$BACH1_01	Bach1	-3.28787e-05	1
V$EVI1_05	Evi-1	0.00282477	1
V$ER_Q6	ER	0.00109037	1
V$AP2_Q3	AP-2	0.000459105	1
V$AML1_01	AML-1a	0.00717989	1
V$BRACH_01	Brachyury	0.0030862	1
