# Supplementary material for: Systematic identification of transcription factors associated with patient survival in cancers
Source: BMC Genomics. 2009 May 15;10:225. doi: 10.1186/1471-2164-10-225 (PMC2686740; doi:10.1186/1471-2164-10-225)
Supplement: Additional file 3 — Complete results for ER-positive breast cancer. Spearman correlation coefficient between PWM activity and survival is calculated based on 53 samples from patients with ER-positive breast cancer. [file 1471-2164-10-225-S3.xls]

## Sheet: Sheet1
PWM	TF	Spearman	qval
V$PR_02	PR	-0.534677	0.0156042
V$CEBPDELTA_Q6	C/EBPdelta	0.49129	0.0567537
V$CREBP1_Q2	CRE-BP1	-0.42621	0.0794448
V$PR_01	PR	-0.439234	0.0826055
V$GR_01	GR	-0.43004	0.0856523
V$NFY_01	NF-Y	-0.45871	0.0936252
V$DEAF1_01	DEAF1	-0.444274	0.0957514
V$E2F_03	E2F	-0.384032	0.203245
V$T3R_01	v-ErbA	0.391048	0.210048
V$HES1_Q2	HES1	-0.374435	0.225805
V$MEF2_01	MEF-2	0.39504	0.238336
V$E2F1_Q3	E2F-1	-0.353347	0.265313
V$P53_DECAMER_Q2	p53	0.366008	0.275675
V$PAX3_B	Pax-3	-0.355444	0.278951
V$ATF4_Q2	ATF4	-0.342944	0.281997
V$HNF3_Q6	HNF-3	0.414718	0.288861
V$E2F_Q6_01	E2F	-0.345	0.292826
V$MYOD_01	MyoD	0.397984	0.294678
V$CREBATF_Q6	CREBATF	-0.332177	0.306837
V$GRE_C	GR	-0.355484	0.309161
V$NF1_Q6	NF-1	0.36754	0.310728
V$MYCMAX_B	c-Myc:Max	-0.332823	0.324572
V$E2F1_Q4	E2F-1	-0.311653	0.414332
V$PAX4_01	Pax-4	-0.312661	0.430312
V$PAX5_02	BSAP	-0.305927	0.436222
V$STAF_01	Staf	-0.300927	0.455208
V$PBX_Q3	PBX	0.3375	0.455785
V$USF_Q6_01	USF	-0.28371	0.495472
V$SMAD_Q6_01	SMAD	0.31746	0.49891
V$EVI1_01	Evi-1	-0.280806	0.50097
V$CHX10_01	CHX10	-0.278185	0.50467
V$USF_01	USF	0.326815	0.505324
V$NRF2_01	NRF-2	-0.284718	0.507922
V$PAX5_01	BSAP	-0.289476	0.509938
V$CREB_Q3	CREB	-0.266694	0.517878
V$PITX2_Q2	PITX2	-0.285766	0.520473
V$TEF1_Q6	TEF-1	0.310766	0.522311
V$MINI20_B	Muscle	-0.27004	0.523037
V$E2F_Q6	E2F	-0.290685	0.523345
V$NRF1_Q6	Nrf-1	-0.266734	0.535141
V$E2F_Q4	E2F	-0.270282	0.538711
V$CREB_Q4_01	CREB	-0.262339	0.541616
V$GR_Q6	GR	0.318145	0.541662
V$E2F1_Q6	E2F-1	-0.25504	0.54274
V$E2F1_Q6_01	E2F-1	-0.260242	0.543838
V$AR_01	AR	-0.255323	0.555399
V$E2F1_Q4_01	E2F-1	-0.242581	0.55549
V$E2_Q6	E2	-0.270565	0.555896
V$HIC1_02	HIC1	-0.256371	0.561641
V$CAAT_01	CCAAT	-0.249194	0.565615
V$E2F_Q3_01	E2F	-0.242863	0.566199
V$AR_03	AR	-0.249839	0.575244
V$DTYPEPA_B	D-Type	-0.23875	0.576781
V$AR_02	AR	-0.243145	0.578222
V$NFY_Q6_01	NF-Y	-0.244435	0.580679
V$MAZR_01	MAZR	-0.245524	0.584993
V$STAT3_01	STAT3	-0.234073	0.605929
V$GEN_INI3_B	GEN_INI	0.268226	0.623747
V$AP2REP_01	AP-2rep	0.270081	0.632983
V$GCM_Q2	GCM	0.278065	0.641512
V$FOXO1_01	FOXO1	0.258629	0.645648
V$FOXM1_01	FOXM1	0.271129	0.653148
V$MAF_Q6	MAF	0.280081	0.655221
V$IPF1_Q4	IPF1	0.294718	0.655467
V$AP1_Q4	AP-1	-0.227218	0.658291
V$RP58_01	RP58	0.283065	0.660448
V$XVENT1_01	Xvent-1	0.259113	0.667157
V$WHN_B	Whn	0.272621	0.669711
V$IK1_01	Ik-1	0.260847	0.677563
V$HIF1_Q5	HIF-1	-0.205202	0.682319
V$STAT_01	STATx	-0.206169	0.684066
V$TBX5_02	TBX5	-0.217379	0.686657
V$NFMUE1_Q6	NF-muE1	0.284355	0.688058
V$UF1H3BETA_Q6	UF1H3BETA	-0.208065	0.689291
V$EVI1_06	Evi-1	-0.209315	0.689397
V$VJUN_01	v-Jun	0.21496	0.689791
V$CREB_Q2_01	CREB	-0.213145	0.689831
V$NKX25_Q5	NKX25	0.288024	0.690042
V$FXR_Q3	FXR/RXR-alpha	-0.218266	0.691239
V$CREB_Q4	CREB	-0.214073	0.693075
V$CEBP_C	C/EBP	-0.206411	0.693803
V$HELIOSA_02	Helios	-0.220766	0.694119
V$AFP1_Q6	AFP1	0.251774	0.694461
V$FOXD3_01	FOXD3	0.215968	0.694835
V$TBX5_Q5	TBX5	-0.209919	0.695953
V$SRF_01	SRF	-0.2025	0.696603
V$AP2ALPHA_02	AP-2alphaA	-0.221815	0.698312
V$GEN_INI_B	GEN_INI	0.216976	0.700258
V$MINI19_B	Muscle	-0.210685	0.700624
V$PPARA_01	PPARalpha:RXR-alpha	-0.218548	0.703424
V$DELTAEF1_01	deltaEF1	0.218226	0.704115
V$CART1_01	Cart-1	-0.214153	0.705608
V$HFH1_01	HFH-1	0.219435	0.708927
V$HNF1_01	HNF-1	0.2225	0.711392
V$S8_01	S8	0.225685	0.713814
V$HSF1_Q6	HSF1	0.227419	0.714724
V$HELIOSA_01	Helios	0.22371	0.716563
V$PAX9_B	Pax-9	0.22	0.71996
V$ISRE_01	ISRE	0.210161	0.722675
V$BRN2_01	Brn-2	0.195806	0.725797
V$AP4_Q6	AP-4	0.246089	0.732251
V$STAF_02	Staf	-0.197621	0.732562
V$HNF3_Q6_01	HNF3	0.196411	0.732816
V$YY1_01	YY1	0.22746	0.733662
V$HNF3ALPHA_Q6	HNF-3alpha	0.202944	0.736719
V$DBP_Q6	DBP	0.201452	0.73684
V$ARNT_01	Arnt	0.205847	0.73686
V$NRSF_Q4	NRSF	0.204194	0.73839
V$FOXO1_02	FOXO1	-0.177419	0.740233
V$CREBP1_01	CRE-BP1	-0.192218	0.740611
V$SRF_Q5_01	SRF	-0.173427	0.741653
V$GATA6_01	GATA-6	-0.174194	0.74335
V$AP1FJ_Q2	AP-1	-0.16746	0.744493
V$ZF5_B	ZF5	-0.170161	0.744975
V$CDC5_01	Cdc5	0.196532	0.745331
V$LEF1_Q2_01	LEF1	0.199194	0.746636
V$AP2GAMMA_01	AP-2gamma	-0.175726	0.747035
V$PPARA_02	PPARalpha:RXR-alpha	0.197661	0.747594
V$NFE2_01	NF-E2	-0.185927	0.747932
V$E2F1DP1_01	E2F-1:DP-1	-0.171653	0.748671
V$ETF_Q6	ETF	-0.17746	0.748737
V$P300_01	p300	0.206129	0.748955
V$AP1_01	AP-1	-0.170645	0.749833
V$DR4_Q2	LXR,	-0.174355	0.750403
V$AREB6_02	AREB6	-0.192258	0.750949
V$DR1_Q3	PPAR,	0.227823	0.751118
V$CEBPB_01	C/EBPbeta	-0.162177	0.751594
V$VMAF_01	v-Maf	-0.162177	0.751594
V$CREB_01	CREB	-0.168468	0.751999
V$TAACC_B	Lentiviral	-0.1675	0.752766
V$ALPHACP1_01	alpha-CP1	-0.165605	0.753233
V$E2F1_Q3_01	E2F-1	-0.160202	0.753939
V$NKX22_01	Nkx2-2	-0.177903	0.754367
V$E2F1DP1RB_01	Rb:E2F-1:DP-1	-0.18629	0.754883
V$AHR_Q5	AhR	0.229435	0.754974
V$E2F4DP1_01	E2F-4:DP-1	-0.194194	0.7553
V$EN1_01	En-1	-0.164315	0.756692
V$E2F_Q3	E2F	-0.192903	0.757311
V$EGR3_01	Egr-3	0.231129	0.757475
V$OCT_C	OCT-x	-0.181694	0.758018
V$AHRHIF_Q6	AHRHIF	-0.160605	0.758069
V$GFI1B_01	GFI1B	-0.178548	0.758114
V$ZF5_01	ZF5	-0.182661	0.758439
V$STRA13_01	Stra13	-0.163065	0.759506
V$E2F_Q4_01	E2F	-0.189073	0.760047
V$CDX2_Q5	Cdx-2	0.189597	0.760248
V$ATF3_Q6	ATF3	-0.179315	0.761476
V$E2F_02	E2F	-0.179315	0.761476
V$STAT_Q6	STAT	-0.183226	0.763692
V$MZF1_01	MZF1	-0.186532	0.763742
V$ETS_Q6	Ets	0.240685	0.769297
V$LXR_DR4_Q3	LXR	0.19	0.769326
V$TBP_01	TBP	-0.187056	0.769766
V$TAL1_Q6	TAL1	0.237984	0.775105
V$SOX9_B1	SOX-9	0.18379	0.779643
V$FOXO4_01	FOXO4	0.23121	0.780166
V$NERF_Q2	NERF1a	-0.156089	0.782759
V$CEBPGAMMA_Q6	C/EBPgamma	0.232581	0.788161
V$DR3_Q4	VDR,	0.184234	0.788309
V$TCF11_01	TCF11	0.185363	0.789083
V$CEBP_01	C/EBP	0.178952	0.802535
V$FOX_Q2	FOX	0.18004	0.80521
V$OLF1_01	Olf-1	0.175	0.805945
V$CREB_02	CREB	-0.152258	0.809522
V$LMO2COM_02	Lmo2	0.176774	0.812068
V$MZF1_02	MZF1	0.170685	0.812793
V$GATA_Q6	GATA	-0.151008	0.813408
V$PBX1_02	Pbx1b	0.232621	0.814433
V$FREAC2_01	Freac-2	0.175161	0.816101
V$CDPCR3HD_01	CDP	0.17129	0.81906
V$FOXJ2_02	FOXJ2	0.168831	0.82108
V$CIZ_01	CIZ	-0.139556	0.824807
V$PLZF_02	PLZF	0.171815	0.825712
V$LEF1_Q2	LEF1	-0.147903	0.825802
V$BACH2_01	Bach2	-0.140847	0.828715
V$GATA1_03	GATA-1	-0.144879	0.829495
V$E2F_Q2	E2F	-0.139718	0.831148
V$PAX_Q6	Pax	-0.148105	0.832038
V$MTATA_B	Muscle	-0.141815	0.834769
V$CETS1P54_03	c-Ets-1	-0.140927	0.835151
V$HIC1_03	HIC1	-0.145887	0.83606
V$NFY_C	NF-Y	-0.13746	0.836109
V$FOXO4_02	FOXO4	-0.14496	0.836661
V$MYC_Q2	Myc	-0.141895	0.841711
V$ARNT_02	Arnt	-0.142621	0.842903
V$MYCMAX_01	c-Myc:Max	-0.133065	0.846255
V$STAT1_01	STAT1	-0.134556	0.847307
V$SRF_C	SRF	-0.135403	0.847326
V$AP2ALPHA_01	AP-2alpha	-0.131169	0.849034
V$GATA1_05	GATA-1	-0.133548	0.849908
V$OCT1_02	Oct1	0.164718	0.850151
V$CREBP1CJUN_01	CRE-BP1:c-Jun	-0.131815	0.850716
V$STAT5A_02	STAT5A	-0.107056	0.851522
V$HNF4_DR1_Q3	HNF-4	-0.108347	0.853047
V$MYCMAX_02	c-Myc:Max	-0.107298	0.855551
V$DEAF1_02	DEAF1	-0.108387	0.857823
V$AP2_Q3	AP-2	-0.128185	0.860934
V$LPOLYA_B	Lentiviral	-0.108468	0.862935
V$EVI1_03	Evi-1	-0.113483	0.863157
V$CMAF_01	c-Maf	-0.117016	0.864766
V$EGR_Q6	EGR	-0.11254	0.865456
V$CETS1P54_01	c-Ets-1(p54)	-0.128508	0.8656
V$EBOX_Q6_01	Ebox	-0.113871	0.865818
V$ELK1_02	Elk-1	-0.126815	0.866346
V$E2F1DP2_01	E2F-1:DP-2	-0.108548	0.868805
V$RORA1_01	RORalpha1	-0.11504	0.869089
V$HIF1_Q3	HIF-1	-0.114073	0.870264
V$NRF2_Q4	Nrf2	-0.117097	0.87042
V$ACAAT_B	ACAAT	-0.109032	0.870705
V$CREL_01	c-Rel	-0.125444	0.871989
V$AP2ALPHA_03	AP-2alphaA	-0.122056	0.873386
V$GFI1_Q6	GFI1	-0.115161	0.873715
V$SP1_Q6_01	Sp1	-0.122823	0.873898
V$USF2_Q6	USF2	-0.109274	0.874027
V$GEN_INI2_B	GEN_INI	0.151976	0.875141
V$SREBP1_Q6	SREBP-1	0.151976	0.875141
V$GC_01	GC	-0.123427	0.875554
V$COUPTF_Q6	COUPTF	-0.117137	0.876916
V$GABP_B	GABP	-0.109637	0.877763
V$E4F1_Q6	E4F1	-0.118468	0.877927
V$OCT1_05	Oct1	-0.123871	0.878219
V$LHX3_01	Lhx3	-0.102903	0.879886
V$CREB_Q2	CREB	-0.1175	0.880019
V$E2F4DP2_01	E2F-4:DP-2	-0.109839	0.882216
V$YY1_02	YY1	0.160323	0.88298
V$HNF4_01	HNF-4	-0.118548	0.884629
V$GATA1_06	GATA-1	0.149718	0.887178
V$IRF1_01	IRF-1	-0.119677	0.887597
V$OCT1_06	Oct1	0.158468	0.8895
V$TCF4_Q5	TCF-4	-0.118629	0.890383
V$MUSCLE_INI_B	Muscle	-0.0972581	0.890746
V$MRF2_01	MRF-2	-0.10004	0.891897
V$OCT1_04	Oct1	0.15246	0.892489
V$NKX3A_01	NKX3A	-0.0960887	0.894569
V$MYB_Q6	c-Myb	-0.097379	0.895426
V$PAX2_01	Pax-2	0.153266	0.895491
V$COREBINDINGFACTOR_Q6	core-binding	-0.100242	0.896055
V$POU3F2_02	POU3F2	0.145524	0.896675
V$ATF_01	ATF	-0.0975403	0.900456
V$PAX6_Q2	PAX6	-0.0979839	0.901988
V$GATA2_03	GATA-2	0.145968	0.902557
V$GATA1_04	GATA-1	0.153387	0.905906
V$PTF1BETA_Q6	PTF1-beta	-0.09375	0.907577
V$LUN1_01	LUN-1	0.146371	0.909424
V$AP1_Q2	AP-1	-0.0925806	0.911124
V$GATA4_Q3	GATA-4	0.154073	0.911995
V$MYOGNF1_01	myogenin	0.142782	0.912815
V$AREB6_03	AREB6	0.136452	0.913283
V$YY1_Q6	YY1	-0.0592742	0.913491
V$NFY_Q6	NF-Y	-0.0584677	0.91476
V$BRACH_01	Brachyury	0.138306	0.915714
V$PBX1_01	Pbx-1	0.138306	0.915714
V$POU1F1_Q6	POU1F1	-0.0596371	0.915836
V$E2A_Q2	E2A	-0.0600806	0.916612
V$GZF1_01	GZF1	0.154718	0.916712
V$HNF1_C	HNF-1	0.136855	0.919456
V$ATF6_01	ATF6	-0.0654435	0.919784
V$AP2_Q6	AP-2	-0.0692339	0.920271
V$AP4_Q6_01	AP-4	-0.0692339	0.920271
V$CP2_01	CP2	-0.060121	0.920998
V$XPF1_Q6	XPF-1	-0.0606855	0.921177
V$PAX4_03	Pax-4	-0.0612903	0.921639
V$COUP_DR1_Q6	COUP	-0.0637097	0.922459
V$NFKAPPAB_01	NF-kappaB	-0.0656048	0.92296
V$ZID_01	ZID	0.131371	0.923035
V$HNF4ALPHA_Q6	HNF-4alpha	0.132419	0.923042
V$EVI1_04	Evi-1	0.130363	0.923615
V$BEL1_B	Bel-1	0.129355	0.923657
V$HEN1_01	HEN1	0.0919355	0.924279
V$AP1_C	AP-1	-0.0620968	0.924891
V$HSF2_01	HSF2	-0.0494758	0.925496
V$GATA3_01	GATA-3	-0.0639113	0.925568
V$PAX4_02	Pax-4	0.100927	0.925766
V$HLF_01	HLF	-0.0658468	0.926107
V$CRX_Q4	Crx	-0.0613306	0.926113
V$TATA_01	TATA	-0.0696371	0.926826
V$TGIF_01	TGIF	-0.056129	0.927067
V$NFKB_C	NF-kappaB	0.099879	0.927285
V$EGR2_01	Egr-2	0.123952	0.927989
V$TBX5_01	TBX5	0.132903	0.928203
V$PEBP_Q6	PEBP	0.133871	0.928255
V$GATA2_01	GATA-2	-0.066129	0.928491
V$PPARG_02	PPARG	-0.0622177	0.928571
V$HEN1_02	HEN1	0.101371	0.928786
V$HNF3B_01	HNF-3beta	-0.0495565	0.929064
V$SRY_02	SRY	-0.0502016	0.929255
V$XFD1_01	XFD-1	0.0920968	0.929262
V$HNF6_Q6	HNF-6	-0.0402419	0.9299
V$E2F_01	E2F	-0.0696774	0.930777
V$AP3_Q6	AP-3	0.115202	0.931147
V$ICSBP_Q6	ICSBP	0.1275	0.931432
V$XBP1_01	XBP-1	0.0894355	0.931838
V$CAAT_C	CCAAT	0.102016	0.931893
V$NMYC_01	N-Myc	-0.0850806	0.931979
V$AREB6_01	AREB6	-0.0663306	0.932019
V$BLIMP1_Q6	BLIMP1	-0.0478629	0.932055
V$POU3F2_01	POU3F2	-0.0503629	0.932082
V$E4BP4_01	E4BP4	-0.0669355	0.932327
V$FXR_IR1_Q6	FXR	0.111371	0.932669
V$SMAD_Q6	SMAD	-0.0508871	0.932776
V$SRF_Q5_02	SRF	-0.0715323	0.932946
V$BARBIE_01	Barbie	-0.0403226	0.933075
V$MAZ_Q6	MAZ	-0.0403226	0.933075
V$PAX2_02	Pax-2	0.138629	0.933217
V$E12_Q6	E12	-0.0719758	0.933461
V$AP4_Q5	AP-4	0.0924194	0.933502
V$PEA3_Q6	PEA3	0.0931855	0.93374
V$AR_Q2	AR	0.113992	0.933827
V$RSRFC4_Q2	RSRFC4	-0.0383468	0.933993
V$FREAC3_01	Freac-3	-0.0376613	0.934003
V$PPARG_01	PPARG	0.124315	0.934009
V$SP1_Q4_01	Sp1	-0.0883065	0.934624
V$SREBP1_01	SREBP-1	-0.03875	0.934845
V$POLY_C	Retroviral	-0.0698387	0.935033
V$TTF1_Q6	TTF-1	-0.0517742	0.935347
V$MEF2_04	MEF-2	0.115605	0.935866
V$RREB1_01	RREB-1	-0.0722581	0.936245
V$NFAT_Q4_01	NF-AT	0.111855	0.936453
V$NRSF_01	NRSF	0.120202	0.936592
V$USF_C	USF	-0.0852419	0.936898
V$AP1_Q2_01	AP-1	0.0895161	0.936919
V$OCT1_Q6	Oct1	-0.0510081	0.937016
V$ZIC1_01	Zic1	-0.0700806	0.937546
V$HAND1E47_01	Hand1:E47	0.102056	0.937655
V$VMYB_01	v-Myb	-0.0521371	0.937698
V$PPAR_DR1_Q2	PPAR	0.109879	0.938025
V$VBP_01	VBP	-0.0885484	0.938731
V$ETS1_B	c-Ets-1	-0.0406048	0.939163
V$ETS_Q4	ETS	-0.0411694	0.939306
V$AHRARNT_02	AhR:Arnt	0.0941532	0.939489
V$AHRARNT_01	AhR:Arnt	-0.0725	0.93978
V$NFKB_Q6	NF-kappaB	0.117016	0.939833
V$NRSE_B	neural-restr.-silencer-element	0.0957661	0.9401
V$HNF1_Q6_01	HNF1	0.10875	0.940217
V$AHR_01	AhR	0.0949194	0.94037
V$CP2_02	CP2/LBP-1c/LSF	0.124556	0.940531
V$ETS2_B	c-Ets-2	0.0933065	0.940606
V$OCT1_B	Oct1	-0.0860887	0.940672
V$GLI_Q2	GLI	-0.0854435	0.940889
V$SP1_Q6	Sp1	-0.0360081	0.940969
V$CETS168_Q6	c-Ets-1	0.138871	0.941109
V$MEF2_03	MEF-2	-0.0522177	0.941204
V$MEIS1BHOXA9_02	MEIS1B:HOXA9	-0.073629	0.941304
V$ELK1_01	Elk-1	-0.0729032	0.941809
V$NKX61_01	NKX6-1	-0.0527016	0.94221
V$COMP1_01	COMP1	-0.0803226	0.942407
V$SF1_Q6	SF-1	-0.0810081	0.942497
V$MEF3_B	MEF-3	-0.04125	0.942801
V$COUP_01	COUP-TF,	0.112097	0.942806
V$HTF_01	HTF	0.125282	0.94299
V$CHCH_01	Churchill	-0.0424597	0.943024
V$CDPCR3_01	CDP	0.117621	0.94304
V$TEF_Q6	TEF	0.115685	0.943287
V$TFE_Q6	TFE	0.120444	0.943668
V$TFIII_Q6	TFII-I	0.0971371	0.943695
V$MAX_01	Max	0.102218	0.944116
V$E2_01	E2	-0.0529839	0.944336
V$HEB_Q6	HEB	-0.0454032	0.944613
V$RFX_Q6	RFX	-0.0820968	0.944764
V$FREAC4_01	Freac-4	-0.07375	0.94519
V$RFX1_01	RFX1	-0.0435081	0.945192
V$APOLYA_B	APOLYA	-0.0826613	0.945498
V$VDR_Q3	VDR	0.0960484	0.945531
V$GATA1_02	GATA-1	0.106411	0.945693
V$GATA1_01	GATA-1	-0.0861694	0.945706
V$SP1_Q2_01	Sp1	-0.0425806	0.946327
V$CACBINDINGPROTEIN_Q6	CAC-binding	-0.0413306	0.946847
V$SREBP_Q3	SREBP	0.121048	0.946932
V$AP1_Q6	AP-1	-0.0810887	0.947013
V$GATA3_03	GATA-3	-0.0789919	0.947218
V$E2A_Q6	E2A	-0.0317742	0.947768
V$USF_Q6	USF	-0.0435887	0.948046
V$NFKAPPAB50_01	NF-kappaB	-0.0442339	0.948439
V$HOX13_01	Hox-1.3	-0.0322581	0.948604
V$MYCMAX_03	c-Myc:Max	-0.077379	0.948748
V$YY1_Q6_02	YY1	-0.0781048	0.94888
V$PAX8_01	Pax-8	0.1025	0.949263
V$IRF_Q6	IRF	0.103306	0.949716
V$VMYB_02	v-Myb	-0.0739113	0.950383
V$AML1_01	AML-1a	-0.0234274	0.950903
V$AMEF2_Q6	aMEF-2	0.106694	0.951004
V$OCT1_03	Oct1	0.117702	0.951087
V$HMGIY_Q6	HMG	-0.032621	0.951176
V$MIF1_01	MIF-1	0.0860887	0.951294
V$HOXA3_01	HOXA3	-0.033629	0.951944
V$MYOGENIN_Q6	myogenin	-0.0329435	0.952603
V$CLOX_01	Clox	-0.022621	0.952715
V$PU1_Q6	PU.1	-0.0247581	0.953562
V$PAX6_01	Pax-6	-0.0747177	0.953838
V$STAT5A_01	STAT5A	-0.0217339	0.953951
V$AREB6_04	AREB6	-0.0295565	0.954032
V$RFX1_02	RFX1	-0.0234677	0.954075
V$OCT1_Q5_01	Oct1	-0.0740323	0.954191
V$HFH3_01	HFH-3	-0.0271371	0.954417
V$CBF_01	CBF	-0.0760484	0.95442
V$OCT1_07	Oct1	-0.0239113	0.955294
V$SMAD4_Q6	SMAD-4	0.103548	0.955759
V$GATA3_02	GATA-3	0.0107661	0.955818
V$TAL1BETAE47_01	Tal-1beta:E47	-0.0274194	0.956175
V$NFKB_Q6_01	NF-kappaB	-0.0247984	0.957272
V$NFAT_Q6	NF-AT	0.0112097	0.9574
V$XFD3_01	XFD-3	-0.0296371	0.957863
V$MSX1_01	Msx-1	-0.0747984	0.958554
V$EFC_Q6	RFX1	-0.0258468	0.95868
V$HFH4_01	HFH-4	-0.0275403	0.959454
V$E2_Q6_01	E2	-0.0249597	0.95983
V$TCF11MAFG_01	TCF11:MafG	0.0114919	0.959831
V$MYB_Q3	MYB	0.103831	0.96109
V$SP1_01	Sp1	-0.0185484	0.961906
V$USF_02	USF	-0.027621	0.962545
V$TAXCREB_02	Tax/CREB	0.0116532	0.96276
V$CEBP_Q2_01	C_EBP	-0.0187903	0.963902
V$HNF4_Q6_01	HNF4	0.012621	0.965424
V$ZIC2_01	Zic2	0.0117742	0.966082
V$MMEF2_Q6	MEF-2	0.0729435	0.966175
V$CMYB_01	c-Myb	-0.0189919	0.966343
V$TAXCREB_01	Tax/CREB	0.0131048	0.966699
V$IRF7_01	IRF-7	0.0704032	0.967073
V$LBP1_Q6	LBP-1	-0.0157258	0.967404
V$CDP_02	CDP	-0.0162097	0.968126
V$NFKAPPAB65_01	NF-kappaB	0.0693952	0.968737
V$CDPCR1_01	CDP	0.0132661	0.969598
V$CDP_01	CDP	0.0731452	0.970772
V$FAC1_01	FAC1	0.0731452	0.970772
V$POU6F1_01	POU6F1	0.0706048	0.971721
V$KROX_Q6	KROX	-0.0162903	0.971752
V$MEIS1_01	MEIS1	0.0133065	0.973706
V$PAX8_B	Pax-8	0.08	0.973841
V$AP1_Q4_01	AP-1	0.0742742	0.973993
V$CETS1P54_02	c-Ets-1(p54)	0.013871	0.974342
V$ZTA_Q2	Zta	0.0709677	0.975305
V$LYF1_01	Lyf-1	0.00649194	0.97607
V$HNF1_Q6	HNF-1	0.0804839	0.976397
V$AML_Q6	AML	0.0583468	0.976601
V$ZIC3_01	Zic3	0.0139113	0.978506
V$IRF_Q6_01	IRF	0.0641129	0.979119
V$EVI1_05	Evi-1	0.0743952	0.980359
V$AIRE_01	AIRE	0.0149597	0.980492
V$MTF1_Q4	MTF-1	0.0149597	0.980492
V$TBP_Q6	TBP	0.0583871	0.981348
V$LFA1_Q6	LF-A1	0.0140726	0.981515
V$NKX25_01	Nkx2-5	0.0806048	0.982479
V$IK2_01	Ik-2	-0.0125403	0.982838
V$TATA_C	TATA	0.0587903	0.984353
V$CDXA_02	CdxA	0.0745968	0.984622
V$RSRFC4_01	RSRFC4	0.0642339	0.985053
V$CHOP_01	CHOP:C/EBPalpha	0.05625	0.985674
V$HNF4_01_B	HNF-4alpha1	0.0617339	0.985688
V$LDSPOLYA_B	Poly	0.0555242	0.985762
V$GFI1_01	Gfi-1	0.0154839	0.985852
V$PBX1_03	PBX1	0.00395161	0.985998
V$OCT_Q6	Octamer	0.0809677	0.986118
V$HFH8_01	HFH-8	0.02625	0.986648
V$MYOD_Q6_01	MyoD	0.0251613	0.988792
V$SRF_Q4	SRF	0.0157258	0.988892
V$HMX1_01	Hmx3	0.0764919	0.988916
V$NKX25_02	Nkx2-5	-0.0108468	0.988923
V$MYB_Q5_01	MYB	0.0620161	0.989151
V$ATF_B	ATF	0.0265726	0.989198
V$IPF1_Q4_01	IPF1	0.0747984	0.989494
V$BACH1_01	Bach1	0.0643412	0.989615
V$IK3_01	Ik-3	0.0773387	0.989743
V$LXR_Q3	LXR	0.0588306	0.99011
V$CDX_Q5	CDX	0.0525806	0.990415
V$SRY_01	SRY	0.0657661	0.99043
V$GATA_C	GATA-X	0.0270968	0.990734
V$TAL1ALPHAE47_01	Tal-1alpha:E47	-0.00278226	0.991403
V$MAF_Q6_01	MAF	0.0239516	0.991733
V$EGR1_01	Egr-1	-0.00145161	0.991799
V$FOXP3_Q4	FOXP3	-0.00395161	0.991942
V$MEF2_02	MEF-2	0.0158871	0.991999
V$PADS_C	Poly	0.0648387	0.992044
V$CAP_01	cap	-0.00201613	0.992376
V$CEBPA_01	C/EBPalpha	0.00205645	0.992459
V$ARP1_01	ARP-1	0.0172984	0.992542
V$LEF1TCF1_Q4	LEF1TCF1	0.0187097	0.992751
V$TFIIA_Q6	TFIIA	0.05375	0.99296
V$HSF1_01	HSF1	0.0179032	0.993217
V$E47_02	E47	0.075121	0.993502
V$ATF1_Q6	ATF-1	0.0591129	0.993556
V$CBF_02	CBF	-0.00298387	0.99383
V$SPZ1_01	Spz1	0.00120968	0.993845
V$STAT5B_01	STAT5B	0.0302419	0.994269
V$DEC_Q1	DEC	0.0271774	0.994637
V$TST1_01	Tst-1	0.0192339	0.99472
V$SOX_Q6	SOX	-0.0041129	0.994821
V$IRF1_Q6	IRF1	0.028629	0.995078
V$CDXA_01	CdxA	0.0527016	0.995368
V$XFD2_01	XFD-2	0.0160081	0.995897
V$AP2_Q6_01	AP-2	-0.00774194	0.996001
V$P53_02	p53	0.027621	0.996763
V$ER_Q6	ER	0.0593548	0.997235
V$CEBPB_02	C/EBPbeta	0.0304032	0.997771
V$HOXA4_Q2	HOXA4	-0.00415323	0.99793
V$NKX62_Q2	Nkx6-2	0.0192742	0.998048
V$OSF2_Q6	Osf2	0.0491935	0.998393
V$AML1_Q6	AML1	-0.00794355	0.998467
V$SOX5_01	Sox-5	0.0288306	0.998782
V$SREBP1_02	SREBP-1	-0.00568548	1
V$HMGIY_Q3	HMGIY	0.0498387	1
V$SP3_Q3	Sp3	-0.00443548	1
V$TITF1_Q3	TTF1	0.0307258	1
V$MYOD_Q6	MyoD	-0.00608871	1
V$PAX4_04	Pax-4	-0.00802419	1
V$NCX_01	Ncx	0.0312903	1
V$EBF_Q6	EBF	0.0193145	1
V$ELF1_Q6	ELF-1	0.0500806	1
V$FOXO3_01	FOXO3	0.0214516	1
V$TAL1BETAITF2_01	Tal-1beta:ITF-2	-0.00451613	1
V$AP1_Q6_01	AP-1	0.0197177	1
V$R_01	R	0.0204032	1
V$TEL2_Q6	Tel-2	0.0313306	1
V$LMO2COM_01	Lmo2	0.0314516	1
V$HP1SITEFACTOR_Q6	HP1	0.0455645	1
V$HSF_Q6	HSF	0.0455645	1
V$AP4_01	AP-4	0.0325403	1
V$E47_01	E47	0.0316935	1
V$CACCCBINDINGFACTOR_Q6	CACCC-binding	0.0343952	1
V$FREAC7_01	Freac-7	0.0327419	1
V$SMAD3_Q6	SMAD-3	0.034879	1
V$CEBP_Q2	C/EBP	0.0393952	1
V$EVI1_02	Evi-1	0.0353629	1
V$MEF2_Q6_01	MEF-2	0.0330645	1
V$NGFIC_01	NGFI-C	0.0421371	1
V$NF1_Q6_01	NF-1	0.0395968	1
V$SRF_Q6	SRF	0.0357258	1
V$GATA2_02	GATA-2	0.0399597	1
V$ATATA_B	ATATA	0.036129	1
V$PIT1_Q6	Pit-1	0.0406855	1
V$FOXJ2_01	FOXJ2	0.0422177	1
V$MEIS1AHOXA9_01	MEIS1A:HOXA9	0.042621	1
V$CEBP_Q3	C/EBP	0.03625	1
V$PAX3_01	Pax-3	0.0368145	1
