# Supplementary material for: Systematic identification of transcription factors associated with patient survival in cancers
Source: BMC Genomics. 2009 May 15;10:225. doi: 10.1186/1471-2164-10-225 (PMC2686740; doi:10.1186/1471-2164-10-225)
Supplement: Additional file 4 — Complete results for ER-negative breast cancer. Spearman correlation coefficient between PWM activity and survival is calculated based on 44 samples from patients with ER-negative breast cancer. [file 1471-2164-10-225-S4.xls]

## Sheet: Sheet1
PWM	TF	Spearman	qval
V$ATF4_Q2	ATF4	-0.597694	0.00799785
V$CREB_Q4	CREB	-0.537819	0.030255
V$ATF3_Q6	ATF3	-0.490709	0.0778388
V$ATF1_Q6	ATF-1	-0.437674	0.151872
V$CREBP1_Q2	CRE-BP1	-0.444586	0.153811
V$TATA_C	TATA	-0.425544	0.170751
V$CREBATF_Q6	CREBATF	-0.44649	0.183082
V$PAX3_B	Pax-3	-0.406291	0.184351
V$CREB_Q4_01	CREB	-0.413132	0.198762
V$PBX1_03	PBX1	-0.406432	0.204553
V$GATA1_06	GATA-1	-0.376177	0.312366
V$CEBP_C	C/EBP	-0.37117	0.316573
V$E2F_03	E2F	-0.353609	0.354228
V$GATA6_01	GATA-6	-0.313763	0.357525
V$CHX10_01	CHX10	-0.310096	0.36782
V$OCT1_B	Oct1	-0.31609	0.368352
V$CAAT_C	CCAAT	-0.313833	0.369854
V$CREB_01	CREB	-0.358828	0.370475
V$COUP_DR1_Q6	COUP	-0.354455	0.373614
V$FREAC2_01	Freac-2	-0.317148	0.375891
V$E2F1_Q6	E2F-1	-0.318841	0.380137
V$MAZR_01	MAZR	-0.318841	0.380137
V$CART1_01	Cart-1	-0.305371	0.384578
V$HEN1_02	HEN1	-0.339081	0.385668
V$CAAT_01	CCAAT	-0.341902	0.388317
V$SP3_Q3	Sp3	-0.344935	0.390376
V$SRF_Q5_01	SRF	-0.330407	0.404123
V$CREBP1CJUN_01	CRE-BP1:c-Jun	-0.319052	0.40925
V$E2F_Q6	E2F	-0.331958	0.413789
V$CREB_Q2_01	CREB	-0.320604	0.41609
V$CETS1P54_03	c-Ets-1	-0.322437	0.422064
V$TAACC_B	Lentiviral	-0.324553	0.425981
V$ALPHACP1_01	alpha-CP1	-0.293381	0.451247
V$E2F_Q6_01	E2F	-0.288163	0.461711
V$CETS1P54_01	c-Ets-1(p54)	-0.285483	0.468275
V$GR_01	GR	-0.289079	0.468602
V$HMGIY_Q6	HMG	-0.280475	0.478223
V$HLF_01	HLF	-0.274551	0.484106
V$CIZ_01	CIZ	-0.276032	0.486312
V$E2F_Q2	E2F	-0.277443	0.488571
V$CREB_Q2	CREB	-0.280828	0.489149
V$TAL1BETAE47_01	Tal-1beta:E47	-0.268063	0.519139
V$AR_02	AR	-0.260094	0.519543
V$CDPCR1_01	CDP	-0.263973	0.525271
V$NFY_Q6	NF-Y	-0.261998	0.528326
V$AP2ALPHA_02	AP-2alphaA	-0.265242	0.528429
V$EVI1_06	Evi-1	-0.254311	0.529064
V$FREAC3_01	Freac-3	-0.260164	0.530267
V$USF_C	USF	-0.255228	0.533532
V$CACBINDINGPROTEIN_Q6	CAC-binding	-0.250362	0.537394
V$STAF_01	Staf	-0.255298	0.543606
V$MYCMAX_02	c-Myc:Max	-0.250926	0.544174
V$MEF2_04	MEF-2	-0.247258	0.54987
V$NFY_01	NF-Y	-0.241687	0.551224
V$MYCMAX_B	c-Myc:Max	-0.243732	0.556375
V$HELIOSA_02	Helios	-0.241899	0.55957
V$CDC5_01	Cdc5	-0.244649	0.559924
V$ATF_B	ATF	-0.231602	0.569485
V$EBF_Q6	EBF	-0.232801	0.569866
V$MEF2_02	MEF-2	-0.233365	0.575012
V$MEF2_Q6_01	MEF-2	-0.23668	0.579204
V$E2F_Q4	E2F	-0.233718	0.582093
V$AREB6_02	AREB6	-0.234494	0.586173
V$ZF5_01	ZF5	-0.227794	0.588344
V$TAXCREB_01	Tax/CREB	-0.225184	0.598727
V$AP2ALPHA_03	AP-2alphaA	-0.221164	0.620068
V$E2F1_Q3	E2F-1	-0.214253	0.655569
V$VBP_01	VBP	-0.212278	0.66185
V$OSF2_Q6	Osf2	-0.214606	0.662495
V$ELK1_02	Elk-1	-0.205155	0.680948
V$HNF1_Q6	HNF-1	-0.207483	0.681242
V$AR_03	AR	-0.20847	0.682853
V$AHRARNT_01	AhR:Arnt	-0.205508	0.687624
V$SREBP1_02	SREBP-1	-0.201065	0.704495
V$STAF_02	Staf	-0.198738	0.715366
V$ARNT_02	Arnt	-0.193942	0.735151
V$TFE_Q6	TFE	0.308756	0.741075
V$VMYB_01	v-Myb	-0.194224	0.742524
V$AHRHIF_Q6	AHRHIF	-0.190345	0.755345
V$ICSBP_Q6	ICSBP	0.250996	0.761447
V$STAT_01	STATx	0.220459	0.763268
V$TCF4_Q5	TCF-4	0.220459	0.763268
V$PAX9_B	Pax-9	0.245636	0.777766
V$TAL1ALPHAE47_01	Tal-1alpha:E47	-0.170246	0.778031
V$CDXA_01	CdxA	-0.16813	0.778627
V$TITF1_Q3	TTF1	0.251349	0.779516
V$NRSE_B	neural-restr.-silencer-element	-0.168694	0.781805
V$ZIC3_01	Zic3	0.239642	0.782456
V$LEF1_Q2	LEF1	0.253041	0.783386
V$HIF1_Q3	HIF-1	-0.170316	0.785301
V$LXR_DR4_Q3	LXR	0.309108	0.785974
V$PTF1BETA_Q6	PTF1-beta	-0.171233	0.786782
V$TAXCREB_02	Tax/CREB	-0.165873	0.787914
V$AP2REP_01	AP-2rep	0.222152	0.790498
V$CETS168_Q6	c-Ets-1	0.222152	0.790498
V$EBOX_Q6_01	Ebox	0.246271	0.79075
V$HNF6_Q6	HNF-6	0.240559	0.791253
V$VMAF_01	v-Maf	-0.177016	0.791576
V$CBF_01	CBF	0.22053	0.79207
V$AR_01	AR	-0.183645	0.792945
V$NFY_Q6_01	NF-Y	-0.177862	0.793583
V$MIF1_01	MIF-1	-0.181177	0.79386
V$PPARG_01	PPARG	-0.171304	0.794218
V$PAX3_01	Pax-3	0.241969	0.795538
V$TEF1_Q6	TEF-1	-0.18428	0.796784
V$MEIS1BHOXA9_02	MEIS1B:HOXA9	-0.179837	0.796878
V$BRN2_01	Brn-2	-0.171797	0.798938
V$AREB6_03	AREB6	0.312282	0.799829
V$EFC_Q6	RFX1	-0.181459	0.801164
V$CREB_Q3	CREB	-0.178074	0.801217
V$SOX5_01	Sox-5	0.253394	0.801616
V$STAT_Q6	STAT	-0.158116	0.801911
V$AIRE_01	AIRE	0.25551	0.801957
V$IK1_01	Ik-1	-0.172221	0.80456
V$FOXO1_02	FOXO1	-0.173349	0.80487
V$FOXM1_01	FOXM1	0.257484	0.804906
V$YY1_01	YY1	-0.158539	0.806879
V$ZIC2_01	Zic2	0.259459	0.808288
V$NCX_01	Ncx	0.261716	0.80886
V$PR_02	PR	-0.161219	0.809036
V$NFAT_Q6	NF-AT	-0.161994	0.811084
V$E12_Q6	E12	-0.158891	0.8115
V$NRSF_Q4	NRSF	-0.141895	0.81184
V$PAX5_01	BSAP	-0.17349	0.812942
V$SRF_Q4	SRF	-0.159738	0.81328
V$PLZF_02	PLZF	0.234776	0.813613
V$AML1_01	AML-1a	0.222857	0.814832
V$MEF3_B	MEF-3	-0.140626	0.814975
V$CEBPB_01	C/EBPbeta	-0.152262	0.817746
V$SOX9_B1	SOX-9	-0.152262	0.817746
V$CACCCBINDINGFACTOR_Q6	CACCC-binding	0.232589	0.818036
V$FOXJ2_02	FOXJ2	-0.154166	0.818124
V$FOXO1_01	FOXO1	-0.154166	0.818124
V$E2F1_Q3_01	E2F-1	-0.142953	0.818236
V$MYB_Q6	c-Myb	-0.142953	0.818236
V$PR_01	PR	-0.141966	0.81872
V$AML1_Q6	AML1	0.213054	0.820786
V$PEBP_Q6	PEBP	0.211573	0.820956
V$COREBINDINGFACTOR_Q6	core-binding	-0.144152	0.82258
V$GCM_Q2	GCM	0.223703	0.822661
V$HNF3_Q6	HNF-3	0.223703	0.822661
V$SMAD_Q6	SMAD	0.208117	0.826563
V$OCT1_Q6	Oct1	-0.138087	0.826817
V$SP1_Q6	Sp1	-0.144434	0.828136
V$E2F1DP1RB_01	Rb:E2F-1:DP-1	-0.136112	0.82838
V$TBP_01	TBP	-0.136747	0.831397
V$ARP1_01	ARP-1	-0.144857	0.831505
V$SREBP1_01	SREBP-1	-0.144857	0.831505
V$HSF_Q6	HSF	-0.13456	0.833213
V$OCT_C	OCT-x	0.203181	0.833575
V$AP4_Q6_01	AP-4	0.261928	0.83506
V$EGR1_01	Egr-1	0.229204	0.835366
V$E2F1_Q6_01	E2F-1	-0.148101	0.835548
V$CDXA_02	CdxA	-0.133362	0.835561
V$AR_Q2	AR	0.204309	0.836279
V$OCT1_06	Oct1	0.208541	0.837195
V$SRF_C	SRF	-0.146902	0.837567
V$GEN_INI3_B	GEN_INI	0.205437	0.839567
V$E2F_Q4_01	E2F	-0.145492	0.841447
V$NF1_Q6_01	NF-1	-0.148172	0.842652
V$SP1_Q4_01	Sp1	-0.110159	0.846322
V$LXR_Q3	LXR	0.313199	0.847726
V$GABP_B	GABP	-0.130752	0.848704
V$E2F_Q3_01	E2F	-0.10353	0.848906
V$RFX_Q6	RFX	-0.120385	0.848942
V$GATA2_01	GATA-2	-0.106492	0.849569
V$LUN1_01	LUN-1	-0.107197	0.850241
V$CEBP_01	C/EBP	-0.118481	0.850686
V$HNF4ALPHA_Q6	HNF-4alpha	-0.119327	0.851053
V$TST1_01	Tst-1	-0.104588	0.851901
V$CREB_02	CREB	-0.11023	0.851964
V$MYOD_01	MyoD	-0.11023	0.851964
V$MYOGNF1_01	myogenin	-0.108537	0.852498
V$AMEF2_Q6	aMEF-2	-0.10762	0.852874
V$NRF2_01	NRF-2	-0.120667	0.85307
V$NFE2_01	NF-E2	-0.1036	0.853314
V$LEF1_Q2_01	LEF1	0.224126	0.85399
V$OCT1_Q5_01	Oct1	-0.112345	0.854139
V$HNF3_Q6_01	HNF3	0.225678	0.854539
V$CEBPB_02	C/EBPbeta	-0.11291	0.855396
V$CAP_01	cap	-0.10494	0.855436
V$NKX22_01	Nkx2-2	-0.121231	0.855708
V$EVI1_02	Evi-1	-0.128566	0.858459
V$POU3F2_01	POU3F2	-0.113192	0.859255
V$ATATA_B	ATATA	-0.121302	0.860989
V$GATA1_05	GATA-1	-0.110512	0.861084
V$NFKAPPAB50_01	NF-kappaB	-0.10092	0.861105
V$E2F1_Q4_01	E2F-1	-0.113826	0.861117
V$FOX_Q2	FOX	0.262139	0.862569
V$E2F_02	E2F	-0.127014	0.863684
V$MEF2_03	MEF-2	-0.114179	0.86401
V$E2_Q6_01	E2	-0.121443	0.866863
V$PAX6_Q2	PAX6	-0.0992278	0.867813
V$GC_01	GC	-0.115307	0.867866
V$E2F1_Q4	E2F-1	-0.125463	0.868789
V$ELK1_01	Elk-1	-0.1237	0.868915
V$EVI1_05	Evi-1	-0.1237	0.868915
V$FOXP3_Q4	FOXP3	-0.122712	0.869818
V$IK2_01	Ik-2	-0.114249	0.870095
V$P53_02	p53	-0.121796	0.870245
V$ZF5_B	ZF5	-0.0734159	0.872872
V$ELF1_Q6	ELF-1	-0.0747558	0.873735
V$POU6F1_01	POU6F1	-0.0703128	0.874145
V$PIT1_Q6	Pit-1	-0.07532	0.87475
V$TAL1BETAITF2_01	Tal-1beta:ITF-2	-0.071018	0.875117
V$SP1_01	Sp1	-0.0739095	0.875155
V$HNF1_C	HNF-1	-0.0947848	0.876153
V$MEIS1AHOXA9_01	MEIS1A:HOXA9	-0.0758137	0.876179
V$HES1_Q2	HES1	-0.0714412	0.876604
V$MYCMAX_01	c-Myc:Max	-0.0962658	0.876793
V$CDX2_Q5	Cdx-2	-0.0718643	0.878028
V$E2A_Q2	E2A	-0.0689023	0.878449
V$HIF1_Q5	HIF-1	-0.068056	0.879647
V$AP2GAMMA_01	AP-2gamma	-0.0759547	0.879947
V$COMP1_01	COMP1	-0.0767305	0.880125
V$CDP_01	CDP	-0.0948553	0.880981
V$WHN_B	Whn	-0.0931627	0.881935
V$LDSPOLYA_B	Poly	-0.0963363	0.882206
V$EVI1_01	Evi-1	-0.0667866	0.882558
V$HMGIY_Q3	HMGIY	-0.0768716	0.883539
V$GEN_INI2_B	GEN_INI	0.262703	0.886562
V$SRF_Q6	SRF	-0.0900596	0.886988
V$RFX1_02	RFX1	-0.0770126	0.887393
V$DTYPEPA_B	D-Type	-0.0913996	0.888497
V$HOXA3_01	HOXA3	-0.078282	0.88889
V$GR_Q6	GR	-0.0851229	0.889406
V$TTF1_Q6	TTF-1	0.279559	0.891108
V$GATA_Q6	GATA	-0.0772242	0.89125
V$HELIOSA_01	Helios	-0.0878734	0.891298
V$HTF_01	HTF	-0.0870976	0.891356
V$NKX61_01	NKX6-1	-0.0808914	0.891641
V$E2F1DP2_01	E2F-1:DP-2	-0.0885081	0.892203
V$E2F4DP2_01	E2F-4:DP-2	-0.0901301	0.892267
V$HNF1_Q6_01	HNF1	-0.0800452	0.892647
V$AP2_Q6_01	AP-2	-0.0791989	0.892722
V$R_01	R	-0.0814556	0.892916
V$SRY_02	SRY	-0.085264	0.893082
V$E4F1_Q6	E4F1	-0.0822314	0.893209
V$CDX_Q5	CDX	-0.0783526	0.89331
V$XPF1_Q6	XPF-1	0.194365	0.894217
V$GATA4_Q3	GATA-4	-0.0858282	0.894948
V$VJUN_01	v-Jun	-0.0825135	0.895948
V$TEF_Q6	TEF	-0.0827956	0.899175
V$POU3F2_02	POU3F2	0.190839	0.902969
V$PBX1_01	Pbx-1	0.194788	0.903992
V$SRF_Q5_02	SRF	-0.0626256	0.904035
V$E47_01	E47	0.191756	0.906832
V$DEAF1_01	DEAF1	-0.0595226	0.909667
V$PAX4_01	Pax-4	-0.0598047	0.912001
V$AHR_Q5	AhR	0.281251	0.912083
V$E4BP4_01	E4BP4	-0.0602983	0.913453
V$MYOGENIN_Q6	myogenin	0.265806	0.915688
V$LBP1_Q6	LBP-1	0.263126	0.916067
V$NKX25_Q5	NKX25	0.31334	0.917397
V$IRF1_01	IRF-1	-0.0549385	0.919898
V$FXR_Q3	FXR/RXR-alpha	-0.0569132	0.920676
V$GATA3_03	GATA-3	-0.0552206	0.922574
V$HAND1E47_01	Hand1:E47	-0.0537396	0.922682
V$EGR_Q6	EGR	-0.0555027	0.924917
V$CMAF_01	c-Maf	0.286893	0.930926
V$VDR_Q3	VDR	-0.0504249	0.938407
V$LEF1TCF1_Q4	LEF1TCF1	0.269897	0.940053
V$GATA2_03	GATA-2	0.272859	0.940542
V$YY1_Q6	YY1	-0.0484502	0.941029
V$PEA3_Q6	PEA3	-0.0476745	0.941346
V$AP2ALPHA_01	AP-2alpha	-0.0490144	0.942069
V$HFH8_01	HFH-8	0.266582	0.943193
V$GATA3_01	GATA-3	0.18555	0.943698
V$SRY_01	SRY	0.289644	0.946087
V$NFMUE1_Q6	NF-muE1	-0.0458408	0.948305
V$NMYC_01	N-Myc	0.316372	0.949062
V$CDPCR3_01	CDP	-0.0445009	0.951339
V$GRE_C	GR	-0.0435841	0.952384
V$COUPTF_Q6	COUPTF	0.281463	0.958125
V$ZIC1_01	Zic1	0.180966	0.962421
V$FOXO4_02	FOXO4	0.111217	0.962562
V$MAZ_Q6	MAZ	-0.0375895	0.965646
V$TBX5_Q5	TBX5	-0.0315949	0.966009
V$SMAD3_Q6	SMAD-3	0.112486	0.966834
V$MYCMAX_03	c-Myc:Max	-0.0387884	0.96731
V$MYB_Q5_01	MYB	0.159244	0.967351
V$NKX25_01	Nkx2-5	0.181812	0.96775
V$OCT1_07	Oct1	0.131316	0.967937
V$BEL1_B	Bel-1	0.130259	0.968182
V$SP1_Q6_01	Sp1	-0.0327233	0.968506
V$GZF1_01	GZF1	0.111358	0.96861
V$VMYB_02	v-Myb	0.117705	0.96899
V$PAX6_01	Pax-6	-0.0318065	0.969047
V$CHCH_01	Churchill	0.115942	0.969084
V$RSRFC4_Q2	RSRFC4	-0.0377305	0.969589
V$GATA1_03	GATA-1	0.116718	0.969626
V$AP4_01	AP-4	-0.0390705	0.970065
V$NRF2_Q4	Nrf2	-0.0330759	0.970368
V$STRA13_01	Stra13	0.119398	0.970504
V$TEL2_Q6	Tel-2	0.105787	0.970738
V$SF1_Q6	SF-1	0.11291	0.970778
V$DR4_Q2	LXR,	0.131951	0.970997
V$PAX2_01	Pax-2	-0.0299023	0.971431
V$RP58_01	RP58	0.121161	0.971475
V$MZF1_01	MZF1	0.109172	0.971974
V$HNF4_DR1_Q3	HNF-4	0.136888	0.972325
V$T3R_01	v-ErbA	0.136888	0.972325
V$CEBP_Q3	C/EBP	0.113615	0.972432
V$DBP_Q6	DBP	0.134843	0.972697
V$MUSCLE_INI_B	Muscle	0.124828	0.973142
V$FOXJ2_01	FOXJ2	-0.0392821	0.973263
V$EGR2_01	Egr-2	-0.033217	0.973857
V$IRF_Q6	IRF	-0.0279982	0.973916
V$E2F4DP1_01	E2F-4:DP-1	0.117987	0.974446
V$PADS_C	Poly	-0.0272224	0.974493
V$STAT5A_01	STAT5A	0.12645	0.975324
V$SMAD_Q6_01	SMAD	0.114249	0.975382
V$TBP_Q6	TBP	0.175676	0.975566
V$MSX1_01	Msx-1	0.159456	0.976007
V$HEB_Q6	HEB	0.105998	0.976048
V$NKX62_Q2	Nkx6-2	0.132374	0.976068
V$DR1_Q3	PPAR,	-0.0336401	0.976108
V$CEBPGAMMA_Q6	C/EBPgamma	0.135407	0.976266
V$XFD2_01	XFD-2	-0.026094	0.976286
V$ACAAT_B	ACAAT	-0.0342748	0.976338
V$E2F1DP1_01	E2F-1:DP-1	-0.0349096	0.977019
V$HP1SITEFACTOR_Q6	HP1	0.125251	0.977222
V$OCT1_02	Oct1	-0.0281392	0.977693
V$GATA1_04	GATA-1	0.123277	0.977718
V$POLY_C	Retroviral	0.121443	0.977742
V$GATA1_01	GATA-1	0.119468	0.977759
V$BARBIE_01	Barbie	0.106492	0.979186
V$POU1F1_Q6	POU1F1	0.133009	0.97932
V$E2F_Q3	E2F	0.122078	0.979798
V$MMEF2_Q6	MEF-2	0.126873	0.980213
V$IRF_Q6_01	IRF	0.160231	0.980685
V$PITX2_Q2	PITX2	0.137946	0.982028
V$TATA_01	TATA	-0.0152333	0.983193
V$HNF3B_01	HNF-3beta	0.127508	0.983291
V$LYF1_01	Lyf-1	-0.015868	0.983339
V$ATF6_01	ATF6	-0.014387	0.983468
V$IK3_01	Ik-3	0.138721	0.984357
V$CEBPDELTA_Q6	C/EBPdelta	0.156282	0.984442
V$AP4_Q6	AP-4	0.106703	0.984651
V$ETF_Q6	ETF	-0.0184069	0.985735
V$MYOD_Q6_01	MyoD	-0.00655877	0.985778
V$CMYB_01	c-Myb	-0.0160796	0.98619
V$ZID_01	ZID	0.175958	0.986331
V$GATA3_02	GATA-3	0.146973	0.986718
V$HNF4_01_B	HNF-4alpha1	-0.0189711	0.986738
V$DR3_Q4	VDR,	0.0668571	0.987176
V$MAX_01	Max	0.145774	0.987848
V$EN1_01	En-1	0.141401	0.988123
V$E2A_Q6	E2A	0.139286	0.988224
V$CP2_02	CP2/LBP-1c/LSF	0.160584	0.988306
V$NFKB_C	NF-kappaB	0.152403	0.988359
V$CDPCR3HD_01	CDP	-0.00677034	0.9885
V$MYB_Q3	MYB	-0.0163975	0.988759
V$E2_01	E2	0.0697486	0.989552
V$PPARA_01	PPARalpha:RXR-alpha	0.144504	0.989597
V$SRF_01	SRF	-0.00733453	0.989757
V$OCT_Q6	Octamer	-0.0191826	0.990065
V$MINI19_B	Muscle	0.0705244	0.9901
V$AP1_Q6	AP-1	-0.0212278	0.991161
V$FXR_IR1_Q6	FXR	0.0670687	0.991179
V$NFKAPPAB_01	NF-kappaB	0.0719349	0.991229
V$SREBP_Q3	SREBP	-0.0196058	0.991467
V$HMX1_01	Hmx3	0.148665	0.991901
V$ETS_Q4	ETS	-0.02017	0.992429
V$TFIII_Q6	TFII-I	0.0873797	0.992518
V$XFD1_01	XFD-1	-0.0217215	0.992639
V$TGIF_01	TGIF	-0.0164322	0.992812
V$RORA1_01	RORalpha1	0.176734	0.992848
V$AML_Q6	AML	0.0708065	0.992862
V$FAC1_01	FAC1	-0.00740506	0.992895
V$USF_Q6	USF	0.0675623	0.993657
V$DEC_Q1	DEC	-0.0222152	0.993683
V$HNF4_01	HNF-4	0.065094	0.993765
V$CREL_01	c-Rel	0.139709	0.993917
V$NRF1_Q6	Nrf-1	-0.00937974	0.994243
V$NKX25_02	Nkx2-5	0.072217	0.99436
V$PBX1_02	Pbx1b	0.0681971	0.994405
V$BRACH_01	Brachyury	0.162418	0.994497
V$CRX_Q4	Crx	0.00176311	0.994799
V$TCF11MAFG_01	TCF11:MafG	0.0642477	0.994927
V$STAT3_01	STAT3	-0.000987341	0.995083
V$AP4_Q5	AP-4	0.147255	0.995254
V$ETS2_B	c-Ets-2	0.15064	0.995337
V$NKX3A_01	NKX3A	0.081103	0.995392
V$NFKB_Q6_01	NF-kappaB	0.0729222	0.995499
V$FREAC7_01	Freac-7	0.141683	0.995526
V$MAF_Q6_01	MAF	0.167284	0.995839
V$AP1_C	AP-1	0.00225678	0.995947
V$HNF1_01	HNF-1	-0.00754611	0.996415
V$ARNT_01	Arnt	0.000705244	0.99648
V$EVI1_04	Evi-1	0.0498607	0.997051
V$SREBP1_Q6	SREBP-1	0.152615	0.997409
V$MTF1_Q4	MTF-1	0.0758137	0.997459
V$OLF1_01	Olf-1	0.0605804	0.997616
V$SPZ1_01	Spz1	-0.00796925	0.997736
V$MZF1_02	MZF1	-0.00959131	0.997821
V$ISRE_01	ISRE	0.0750379	0.997835
V$AP1FJ_Q2	AP-1	0.0026094	0.997959
V$LPOLYA_B	Lentiviral	0.149159	0.998018
V$CBF_02	CBF	0.160796	0.998272
V$HFH1_01	HFH-1	0.0874502	0.998317
V$AP1_Q4	AP-1	-0.00105787	0.998498
V$AP3_Q6	AP-3	-0.00183363	0.998847
V$AP1_Q4_01	AP-1	-0.0100145	0.998911
V$DELTAEF1_01	deltaEF1	0.142389	0.999069
V$GLI_Q2	GLI	0.0502839	0.999276
V$IRF1_Q6	IRF1	0.0730632	0.999765
V$CDP_02	CDP	0.0821609	0.999796
V$STAT5B_01	STAT5B	0.0813146	0.999943
V$FOXO4_01	FOXO4	0.00296202	0.999984
V$AP1_Q2_01	AP-1	-0.0105081	1
V$NFKB_Q6	NF-kappaB	0.0837829	1
V$XFD3_01	XFD-3	0.00500723	1
V$PPARG_02	PPARG	0.0608625	1
V$IPF1_Q4	IPF1	0.0887902	1
V$AP2_Q6	AP-2	0.0507775	1
V$NFY_C	NF-Y	0.00345569	1
V$PAX5_02	BSAP	0.0514828	1
V$HEN1_01	HEN1	-0.00197468	1
V$LMO2COM_01	Lmo2	0.052188	1
V$TBX5_01	TBX5	0.0878028	1
V$FOXO3_01	FOXO3	0.0759547	1
V$MINI20_B	Muscle	0.053669	1
V$CEBP_Q2	C/EBP	0.00535985	1
V$PU1_Q6	PU.1	0.082584	1
V$HFH4_01	HFH-4	0.00613562	1
V$AP1_01	AP-1	0.00684086	1
V$TBX5_02	TBX5	0.16277	1
V$PAX4_03	Pax-4	0.0559258	1
V$CHOP_01	CHOP:C/EBPalpha	0.0550795	1
V$HOX13_01	Hox-1.3	0.062132	1
V$AP2_Q3	AP-2	0.0565605	1
V$GFI1B_01	GFI1B	0.0526817	1
V$MAF_Q6	MAF	0.153108	1
V$RSRFC4_01	RSRFC4	0.0892838	1
V$HOXA4_Q2	HOXA4	0.00366727	1
V$CREBP1_01	CRE-BP1	0.0612152	1
V$CETS1P54_02	c-Ets-1(p54)	-0.0023273	1
V$USF_02	USF	0.0579005	1
V$AP1_Q6_01	AP-1	0.046405	1
V$DEAF1_02	DEAF1	0.0731338	1
V$XVENT1_01	Xvent-1	0.0571247	1
V$YY1_02	YY1	0.163758	1
V$AREB6_01	AREB6	0.00698191	1
V$E2_Q6	E2	0.167636	1
V$CEBPA_01	C/EBPalpha	0.083924	1
V$FREAC4_01	Freac-4	0.0165027	1
V$CLOX_01	Clox	0.0761663	1
V$SOX_Q6	SOX	0.0761663	1
V$ETS1_B	c-Ets-1	0.0779294	1
V$GATA1_02	GATA-1	0.0468282	1
V$PAX8_B	Pax-8	0.0468282	1
V$HIC1_02	HIC1	0.0537396	1
V$PAX_Q6	Pax	0.0583237	1
V$MTATA_B	Muscle	0.0784936	1
V$USF2_Q6	USF2	0.0949258	1
V$MYOD_Q6	MyoD	0.0844177	1
V$ETS_Q6	Ets	0.00952079	1
V$USF_01	USF	0.0175606	1
V$USF_Q6_01	USF	0.0169258	1
V$ER_Q6	ER	0.00705244	1
V$EVI1_03	Evi-1	0.00705244	1
V$STAT1_01	STAT1	0.0957016	1
V$TFIIA_Q6	TFIIA	0.0894249	1
V$FOXD3_01	FOXD3	0.170951	1
V$HNF3ALPHA_Q6	HNF-3alpha	0.091047	1
V$YY1_Q6_02	YY1	0.0179132	1
V$CP2_01	CP2	0.0963363	1
V$GATA_C	GATA-X	0.0081103	1
V$AP1_Q2	AP-1	0.0209457	1
V$HFH3_01	HFH-3	0.168342	1
V$HNF4_Q6_01	HNF4	0.00959131	1
V$UF1H3BETA_Q6	UF1H3BETA	0.0997215	1
V$SMAD4_Q6	SMAD-4	0.010085	1
V$IRF7_01	IRF-7	0.0396347	1
V$OCT1_05	Oct1	0.089848	1
V$PAX2_02	Pax-2	0.0183363	1
V$BACH2_01	Bach2	0.164322	1
V$BACH1_01	Bach1	0.0441483	1
V$GATA2_02	GATA-2	0.0210868	1
V$TAL1_Q6	TAL1	0.034698	1
V$HSF2_01	HSF2	0.0432314	1
V$XBP1_01	XBP-1	0.018689	1
V$PAX8_01	Pax-8	0.0966889	1
V$NRSF_01	NRSF	0.0217215	1
V$OCT1_03	Oct1	0.0353327	1
V$P53_DECAMER_Q2	p53	0.0384358	1
V$NFAT_Q4_01	NF-AT	0.0405515	1
V$PAX4_02	Pax-4	0.010226	1
V$PBX_Q3	PBX	0.0911175	1
V$PPARA_02	PPARalpha:RXR-alpha	0.0911175	1
V$MEIS1_01	MEIS1	0.0397052	1
V$OCT1_04	Oct1	0.0282097	1
V$HSF1_Q6	HSF1	0.0972531	1
V$MEF2_01	MEF-2	0.0972531	1
V$PAX4_04	Pax-4	0.0189711	1
V$AREB6_04	AREB6	0.0265172	1
V$RFX1_01	RFX1	0.0106492	1
V$ATF_01	ATF	0.0356148	1
V$GFI1_01	Gfi-1	0.0219331	1
V$HSF1_01	HSF1	0.0219331	1
V$EGR3_01	Egr-3	0.0112134	1
V$E47_02	E47	0.0316654	1
V$STAT5A_02	STAT5A	0.0133291	1
V$AHRARNT_02	AhR:Arnt	0.0117776	1
V$NFKAPPAB65_01	NF-kappaB	0.168835	1
V$SP1_Q2_01	Sp1	0.0415389	1
V$COUP_01	COUP-TF,	0.0283508	1
V$LMO2COM_02	Lmo2	0.0306076	1
V$AHR_01	AhR	0.0328644	1
V$HIC1_03	HIC1	0.0367432	1
V$KROX_Q6	KROX	0.040622	1
V$MRF2_01	MRF-2	0.0298318	1
V$AFP1_Q6	AFP1	0.028915	1
V$CEBP_Q2_01	C_EBP	0.0265877	1
V$MYC_Q2	Myc	0.0357559	1
V$BLIMP1_Q6	BLIMP1	0.0318065	1
V$APOLYA_B	APOLYA	0.0248951	1
V$NF1_Q6	NF-1	0.0239783	1
V$LHX3_01	Lhx3	0.0118481	1
V$PPAR_DR1_Q2	PPAR	0.0917522	1
V$P300_01	p300	0.0221447	1
V$ZTA_Q2	Zta	0.0224973	1
V$NGFIC_01	NGFI-C	0.316937	1
V$GEN_INI_B	GEN_INI	0.352833	1
V$LFA1_Q6	LF-A1	0.317571	1
V$S8_01	S8	0.319052	1
V$GFI1_Q6	GFI1	0.335132	1
V$TCF11_01	TCF11	0.355866	1
V$NERF_Q2	NERF1a	0.323143	1
V$IPF1_Q4_01	IPF1	0.419973	1
V$E2F_01	E2F	0.364047	1
V$RREB1_01	RREB-1	0.364188	1
