# Supplementary material for: Systematic identification of transcription factors associated with patient survival in cancers
Source: BMC Genomics. 2009 May 15;10:225. doi: 10.1186/1471-2164-10-225 (PMC2686740; doi:10.1186/1471-2164-10-225)
Supplement: Additional file 5 — Complete results for acute myeloid leukemia. Spearman correlation coefficient between PWM activity and survival is calculated based on 116 samples from patients with acute myeloid leukemia. [file 1471-2164-10-225-S5.xls]

## Sheet: Sheet1
PWM	TF	Spearman	qval
V$TAL1BETAE47_01	Tal-1beta:E47	0.337627	0.0343448
V$TAL1ALPHAE47_01	Tal-1alpha:E47	0.351962	0.0379281
V$LMO2COM_01	Lmo2	0.293137	0.141312
V$HP1SITEFACTOR_Q6	HP1	0.264473	0.305492
V$NRSF_01	NRSF	0.224454	0.377039
V$AP1_Q2_01	AP-1	0.246301	0.379355
V$AP2REP_01	AP-2rep	0.220998	0.386109
V$NRSE_B	neural-restr.-silencer-element	0.217757	0.394237
V$E2A_Q6	E2A	0.240289	0.395914
V$SMAD_Q6_01	SMAD	0.225427	0.399919
V$PADS_C	Poly	0.214509	0.405801
V$EVI1_01	Evi-1	0.231191	0.410655
V$TAL1BETAITF2_01	Tal-1beta:ITF-2	0.249216	0.413262
V$NFKB_C	NF-kappaB	0.227368	0.414034
V$HOX13_01	Hox-1.3	0.210445	0.427139
V$NKX25_Q5	NKX25	0.208223	0.42804
V$NRSF_Q4	NRSF	0.233241	0.433541
V$POLY_C	Retroviral	0.204494	0.449557
V$DEC_Q1	DEC	0.198778	0.496141
V$PAX5_02	BSAP	0.194722	0.526275
V$AP1_Q4_01	AP-1	0.189286	0.526588
V$TAXCREB_02	Tax/CREB	0.192812	0.526599
V$EVI1_03	Evi-1	0.185582	0.534376
V$AP1_Q6_01	AP-1	0.190286	0.536602
V$CACCCBINDINGFACTOR_Q6	CACCC-binding	0.186307	0.545244
V$IRF_Q6	IRF	0.159082	0.548488
V$GEN_INI3_B	GEN_INI	0.181094	0.553719
V$FOXM1_01	FOXM1	0.159554	0.554245
V$GEN_INI2_B	GEN_INI	0.163572	0.55554
V$CBF_02	CBF	0.161442	0.558252
V$MYOGENIN_Q6	myogenin	0.157248	0.559885
V$GCM_Q2	GCM	0.161953	0.562758
V$CEBP_Q3	C/EBP	0.164148	0.562893
V$HNF3B_01	HNF-3beta	0.159808	0.564369
V$AHR_01	AhR	0.178632	0.567859
V$GABP_B	GABP	0.164652	0.569405
V$SMAD3_Q6	SMAD-3	0.181244	0.573586
V$BACH2_01	Bach2	0.165109	0.578938
V$OCT1_07	Oct1	0.165684	0.587743
V$ELF1_Q6	ELF-1	0.166351	0.593261
V$NF1_Q6_01	NF-1	0.153573	0.594747
V$TBP_01	TBP	0.151543	0.596766
V$AHRARNT_01	AhR:Arnt	0.170991	0.598522
V$OLF1_01	Olf-1	0.167062	0.600531
V$NF1_Q6	NF-1	0.149409	0.600684
V$EVI1_02	Evi-1	0.150143	0.603226
V$AP4_01	AP-4	0.174716	0.603804
V$ETS_Q6	Ets	0.151712	0.606366
V$ARNT_02	Arnt	0.145415	0.607202
V$TEF1_Q6	TEF-1	0.172867	0.609584
V$COUP_DR1_Q6	COUP	0.171464	0.610157
V$GFI1_01	Gfi-1	0.147668	0.610865
V$HIC1_03	HIC1	0.16727	0.615301
V$CEBP_01	C/EBP	0.145569	0.615614
V$HIF1_Q5	HIF-1	0.146322	0.617894
V$E2A_Q2	E2A	0.167931	0.625226
V$HMGIY_Q6	HMG	0.142774	0.630243
V$EBF_Q6	EBF	0.13575	0.679805
V$EGR2_01	Egr-2	0.136454	0.681614
V$HES1_Q2	HES1	0.136565	0.6917
V$SF1_Q6	SF-1	0.133651	0.697354
V$HSF1_Q6	HSF1	0.136838	0.700944
V$HNF4_01_B	HNF-4alpha1	0.132521	0.702953
V$OCT1_04	Oct1	0.119635	0.735327
V$MEF2_02	MEF-2	0.122311	0.737577
V$PAX3_01	Pax-3	0.1284	0.738862
V$MYCMAX_01	c-Myc:Max	0.122664	0.742348
V$NFY_C	NF-Y	0.119739	0.743623
V$EBOX_Q6_01	Ebox	0.118301	0.743634
V$HIC1_02	HIC1	0.124767	0.744652
V$AP1_01	AP-1	0.1203	0.745345
V$NFAT_Q6	NF-AT	0.123902	0.74648
V$LDSPOLYA_B	Poly	0.128465	0.747537
V$AP1_Q6	AP-1	0.126063	0.748142
V$AP1_Q2	AP-1	0.12286	0.749933
V$CHOP_01	CHOP:C/EBPalpha	0.120535	0.752588
V$ACAAT_B	ACAAT	0.126401	0.755218
V$NKX25_01	Nkx2-5	0.124771	0.755603
V$STAF_02	Staf	-0.135316	0.765703
V$POU3F2_02	POU3F2	-0.140794	0.772078
V$TBX5_Q5	TBX5	-0.141551	0.77608
V$MEIS1AHOXA9_01	MEIS1A:HOXA9	-0.125786	0.776205
V$VBP_01	VBP	-0.124733	0.780389
V$CREB_Q3	CREB	-0.135343	0.780428
V$E2F1DP2_01	E2F-1:DP-2	-0.138157	0.781379
V$FOXP3_Q4	FOXP3	0.114076	0.78228
V$CIZ_01	CIZ	-0.1361	0.783083
V$EVI1_05	Evi-1	0.112588	0.783639
V$DELTAEF1_01	deltaEF1	0.114672	0.783717
V$SRF_C	SRF	0.111919	0.783859
V$AREB6_02	AREB6	0.0912409	0.784194
V$RFX_Q6	RFX	-0.125994	0.785626
V$OCT1_05	Oct1	0.11112	0.785664
V$XPF1_Q6	XPF-1	-0.13876	0.787807
V$GATA1_02	GATA-1	0.0913716	0.788541
V$RFX1_01	RFX1	0.0952967	0.789034
V$LYF1_01	Lyf-1	0.112823	0.79053
V$E2F1_Q6	E2F-1	-0.1366	0.790804
V$E2F4DP2_01	E2F-4:DP-2	-0.141663	0.791694
V$NGFIC_01	NGFI-C	0.109328	0.792097
V$CDP_01	CDP	0.0974495	0.792238
V$NFY_01	NF-Y	-0.126428	0.792339
V$AP2ALPHA_03	AP-2alphaA	0.10864	0.792636
V$CEBPA_01	C/EBPalpha	0.0915754	0.792912
V$EGR_Q6	EGR	0.10992	0.793083
V$OCT1_B	Oct1	0.096227	0.793569
V$SRY_01	SRY	0.095485	0.793688
V$COUPTF_Q6	COUPTF	0.0967383	0.794823
V$HEB_Q6	HEB	0.0881309	0.795034
V$IK2_01	Ik-2	-0.1437	0.795235
V$MAF_Q6	MAF	0.094178	0.795729
V$CACBINDINGPROTEIN_Q6	CAC-binding	0.0918791	0.796035
V$RSRFC4_Q2	RSRFC4	0.0929939	0.796649
V$STAT_01	STATx	-0.128662	0.796978
V$HNF4ALPHA_Q6	HNF-4alpha	0.0883577	0.797876
V$GATA4_Q3	GATA-4	0.0974956	0.798591
V$GZF1_01	GZF1	0.0933591	0.798859
V$CETS168_Q6	c-Ets-1	0.10683	0.799561
V$TAXCREB_01	Tax/CREB	0.0865547	0.800113
V$AREB6_04	AREB6	0.0921213	0.800602
V$ETS1_B	c-Ets-1	0.0843827	0.800894
V$E2F1_Q3	E2F-1	-0.120119	0.801162
V$NFKAPPAB65_01	NF-kappaB	0.0869468	0.80302
V$PAX6_Q2	PAX6	-0.129204	0.803277
V$FOXJ2_01	FOXJ2	0.0885499	0.80334
V$OCT1_06	Oct1	0.0976878	0.803674
V$ATF_01	ATF	0.0851631	0.803915
V$E2F_Q6	E2F	-0.126509	0.804021
V$MAF_Q6_01	MAF	0.104523	0.804388
V$RREB1_01	RREB-1	0.0844749	0.806054
V$STAT5A_01	STAT5A	-0.142044	0.806387
V$RORA1_01	RORalpha1	-0.121292	0.807127
V$CREB_01	CREB	-0.120538	0.807143
V$CAP_01	cap	0.106864	0.807194
V$AP2ALPHA_02	AP-2alphaA	0.0854437	0.807914
V$MZF1_01	MZF1	0.0986143	0.808845
V$AP4_Q5	AP-4	0.0979147	0.808859
V$MINI19_B	Muscle	-0.121969	0.808943
V$SMAD4_Q6	SMAD-4	0.0885922	0.808947
V$IRF7_01	IRF-7	0.0816455	0.809207
V$AP2ALPHA_01	AP-2alpha	0.105403	0.809825
V$HSF1_01	HSF1	0.104742	0.810379
V$TITF1_Q3	TTF1	-0.114764	0.811716
V$EVI1_04	Evi-1	0.0819108	0.811779
V$MTF1_Q4	MTF-1	-0.118582	0.81181
V$PPAR_DR1_Q2	PPAR	0.0723269	0.812109
V$GATA2_03	GATA-2	-0.143781	0.812465
V$CP2_01	CP2	0.0752178	0.812524
V$AR_Q2	AR	0.103181	0.813243
V$ARNT_01	Arnt	-0.117655	0.813655
V$VMYB_02	v-Myb	-0.113865	0.813834
V$GEN_INI_B	GEN_INI	0.098745	0.814395
V$AFP1_Q6	AFP1	0.0725422	0.815279
V$E2_Q6	E2	0.0754024	0.81593
V$LHX3_01	Lhx3	-0.129342	0.816005
V$XVENT1_01	Xvent-1	-0.126555	0.816133
V$ATF4_Q2	ATF4	0.08198	0.816842
V$AP1_Q4	AP-1	0.0637695	0.816977
V$AP4_Q6_01	AP-4	0.074299	0.817142
V$GATA_C	GATA-X	0.0728113	0.817446
V$MYOD_Q6	MyoD	0.0728113	0.817446
V$SP3_Q3	Sp3	-0.11002	0.817883
V$STAT3_01	STAT3	0.0798156	0.818092
V$GATA1_03	GATA-1	0.0645883	0.818339
V$FREAC2_01	Freac-2	-0.115119	0.818385
V$ARP1_01	ARP-1	-0.130099	0.81841
V$SPZ1_01	Spz1	0.063189	0.818637
V$CREBP1_01	CRE-BP1	0.0642154	0.818644
V$CLOX_01	Clox	-0.110628	0.81945
V$COREBINDINGFACTOR_Q6	core-binding	0.0667988	0.819928
V$E4BP4_01	E4BP4	0.0710698	0.820217
V$PAX_Q6	Pax	0.0755138	0.820595
V$GATA2_01	GATA-2	0.0802116	0.820712
V$NERF_Q2	NERF1a	-0.115722	0.820967
V$DR1_Q3	PPAR,	0.0987912	0.821239
V$GATA1_04	GATA-1	-0.1444	0.821877
V$ISRE_01	ISRE	0.0821414	0.822051
V$FAC1_01	FAC1	0.0661222	0.822607
V$P53_DECAMER_Q2	p53	0.066991	0.822937
V$E2_01	E2	0.0647382	0.823359
V$MYOD_Q6_01	MyoD	0.0787508	0.823856
V$CEBP_Q2	C/EBP	0.0767556	0.82421
V$PTF1BETA_Q6	PTF1-beta	0.0653418	0.826292
V$IRF1_01	IRF-1	0.0730227	0.82638
V$HFH1_01	HFH-1	0.0755215	0.826456
V$FXR_IR1_Q6	FXR	0.0647651	0.826466
V$SRF_01	SRF	0.0770131	0.826796
V$NFY_Q6_01	NF-Y	-0.110762	0.826996
V$NFKB_Q6_01	NF-kappaB	0.0671063	0.827084
V$E2F1_Q6_01	E2F-1	-0.111516	0.827549
V$MYB_Q3	MYB	0.0699165	0.828035
V$MRF2_01	MRF-2	0.098868	0.828273
V$MYC_Q2	Myc	-0.112066	0.829735
V$AP2GAMMA_01	AP-2gamma	0.0756522	0.829961
V$GLI_Q2	GLI	0.101348	0.830617
V$HEN1_02	HEN1	0.0777474	0.83073
V$BRN2_01	Brn-2	-0.115845	0.83101
V$AIRE_02	AIRE	0.0770708	0.831699
V$SREBP1_01	SREBP-1	0.068571	0.831874
V$MEF2_04	MEF-2	0.0671204	0.832386
V$MSX1_01	Msx-1	-0.130126	0.833566
V$PAX4_03	Pax-4	0.0689439	0.833981
V$HNF4_DR1_Q3	HNF-4	0.0674408	0.834439
V$PBX1_02	Pbx1b	0.100317	0.835334
V$E2F4DP1_01	E2F-4:DP-1	-0.107979	0.83656
V$STAT1_01	STAT1	0.0676945	0.836597
V$GATA3_01	GATA-3	0.0989257	0.836812
V$PAX9_B	Pax-9	-0.145792	0.838563
V$CHX10_01	CHX10	-0.06267	0.838662
V$GATA3_03	GATA-3	-0.06267	0.838662
V$MAX_01	Max	-0.144558	0.838977
V$ATF6_01	ATF6	-0.147045	0.839053
V$MEIS1_01	MEIS1	-0.064077	0.83914
V$MAZR_01	MAZR	-0.0659453	0.841127
V$PU1_Q6	PU.1	0.099191	0.841613
V$HFH8_01	HFH-8	-0.0633658	0.841646
V$OCT_Q6	Octamer	0.060498	0.843
V$LBP1_Q6	LBP-1	-0.0660722	0.844407
V$SOX_Q6	SOX	-0.0641078	0.844519
V$SRF_Q5_01	SRF	-0.0699665	0.845266
V$OCT1_Q5_01	Oct1	0.0597022	0.846694
V$MMEF2_Q6	MEF-2	-0.064423	0.846717
V$CETS1P54_03	c-Ets-1	-0.0777666	0.847226
V$NRF2_Q4	Nrf2	-0.069336	0.84758
V$CDXA_01	CdxA	-0.0647536	0.847847
V$CEBP_Q2_01	C_EBP	-0.0671717	0.848724
V$PIT1_Q6	Pit-1	-0.0608401	0.849278
V$PAX3_B	Pax-3	0.0590102	0.849438
V$HNF4_Q6_01	HNF4	0.0584835	0.849832
V$E2F_Q3	E2F	-0.105661	0.849865
V$E2F1DP1RB_01	Rb:E2F-1:DP-1	-0.105661	0.849865
V$IPF1_Q4_01	IPF1	-0.0660799	0.849999
V$TFIIA_Q6	TFIIA	-0.0700972	0.850017
V$YY1_01	YY1	-0.0612015	0.850068
V$HNF1_Q6	HNF-1	0.0580299	0.850214
V$CETS1P54_02	c-Ets-1(p54)	-0.0769362	0.850218
V$LMO2COM_02	Lmo2	-0.0664566	0.851052
V$CDX2_Q5	Cdx-2	-0.0721078	0.851064
V$HSF_Q6	HSF	-0.0684518	0.851172
V$NRF1_Q6	Nrf-1	-0.0779319	0.851568
V$ZIC2_01	Zic2	-0.072473	0.852362
V$MEF3_B	MEF-3	0.0549275	0.854113
V$SP1_Q2_01	Sp1	-0.0671871	0.854458
V$MIF1_01	MIF-1	-0.0759828	0.854708
V$NCX_01	Ncx	-0.0702125	0.854825
V$DTYPEPA_B	D-Type	-0.0727536	0.855004
V$NKX62_Q2	Nkx6-2	-0.0781011	0.855755
V$MEF2_03	MEF-2	0.0555811	0.856307
V$HNF6_Q6	HNF-6	0.0533437	0.856761
V$HOXA3_01	HOXA3	-0.0675792	0.856802
V$FOX_Q2	FOX	0.0568881	0.857109
V$P300_01	p300	0.0564114	0.857509
V$CAAT_C	CCAAT	-0.102436	0.85761
V$ETS2_B	c-Ets-2	0.0549583	0.857901
V$GR_Q6	GR	0.0514138	0.858147
V$ALPHACP1_01	alpha-CP1	-0.0704701	0.858533
V$TFE_Q6	TFE	0.0517598	0.858558
V$MZF1_02	MZF1	-0.0710275	0.858894
V$VDR_Q3	VDR	0.052594	0.859459
V$ZF5_B	ZF5	-0.14711	0.859897
V$FREAC4_01	Freac-4	-0.0729189	0.860068
V$APOLYA_B	APOLYA	-0.0584143	0.860131
V$VMAF_01	v-Maf	0.0557233	0.86015
V$HMGIY_Q3	HMGIY	0.0533591	0.860484
V$LPOLYA_B	Lentiviral	-0.05793	0.860495
V$IRF1_Q6	IRF1	0.0538127	0.861054
V$USF_02	USF	-0.0782318	0.861293
V$CEBPDELTA_Q6	C/EBPdelta	-0.0732534	0.861555
V$S8_01	S8	-0.0586719	0.862105
V$AP1_C	AP-1	0.0519328	0.862202
V$IPF1_Q4	IPF1	-0.0746873	0.864054
V$PAX2_02	Pax-2	-0.0736417	0.864276
V$EN1_01	En-1	-0.0740684	0.864765
V$SRY_02	SRY	-0.0957503	0.864907
V$CDPCR3_01	CDP	-0.0789776	0.865058
V$EVI1_06	Evi-1	-0.0588795	0.865202
V$WHN_B	Whn	-0.0932669	0.865272
V$DEAF1_01	DEAF1	-0.0906604	0.865278
V$FOXD3_01	FOXD3	-0.0818339	0.865419
V$CRX_Q4	Crx	-0.148068	0.865647
V$TCF4_Q5	TCF-4	-0.078374	0.865658
V$NKX25_02	Nkx2-5	-0.081238	0.866053
V$GATA1_06	GATA-1	-0.102547	0.866103
V$USF_01	USF	-0.0963077	0.867171
V$ELK1_02	Elk-1	-0.0821991	0.86758
V$FXR_Q3	FXR/RXR-alpha	-0.0923904	0.867594
V$FREAC7_01	Freac-7	-0.0949468	0.86826
V$E2F1_Q4_01	E2F-1	-0.0975225	0.868972
V$T3R_01	v-ErbA	-0.0843788	0.869099
V$E2F_Q2	E2F	-0.09808	0.869853
V$E2F_02	E2F	-0.102855	0.870414
V$OCT1_02	Oct1	-0.0791237	0.870857
V$MYCMAX_02	c-Myc:Max	-0.0795504	0.871701
V$CBF_01	CBF	-0.10347	0.871828
V$SRF_Q6	SRF	-0.0830718	0.872002
V$TAL1_Q6	TAL1	-0.0558771	0.872054
V$E2F_01	E2F	-0.096623	0.872158
V$CEBP_C	C/EBP	-0.0548623	0.872779
V$GR_01	GR	-0.0834869	0.873049
V$AHRHIF_Q6	AHRHIF	-0.0822721	0.87362
V$XFD1_01	XFD-1	-0.0907335	0.873679
V$CREB_Q4	CREB	-0.0800194	0.873917
V$PBX1_03	PBX1	-0.0933207	0.874013
V$ICSBP_Q6	ICSBP	-0.0845674	0.874151
V$IK1_01	Ik-1	-0.0938089	0.874703
V$E2F_03	E2F	-0.20436	0.875031
V$AR_02	AR	0.0478625	0.875506
V$NKX61_01	NKX6-1	-0.0550967	0.875694
V$GFI1_Q6	GFI1	-0.10044	0.87621
V$ER_Q6	ER	-0.0989834	0.876381
V$E2F_Q3_01	E2F	-0.0997099	0.876564
V$HNF1_C	HNF-1	-0.0886422	0.876744
V$PR_02	PR	-0.0892111	0.876944
V$UF1H3BETA_Q6	UF1H3BETA	-0.0559309	0.877275
V$CREL_01	c-Rel	0.049015	0.87827
V$AR_03	AR	0.0479692	0.879148
V$POU1F1_Q6	POU1F1	-0.0981261	0.879411
V$TBX5_02	TBX5	0.0484037	0.87984
V$HIF1_Q3	HIF-1	-0.0845826	0.881956
V$YY1_Q6	YY1	-0.212936	0.882205
V$E2F1_Q4	E2F-1	-0.0907412	0.882244
V$HELIOSA_02	Helios	-0.0532706	0.885216
V$RFX1_02	RFX1	-0.148233	0.888396
V$CETS1P54_01	c-Ets-1(p54)	-0.0846635	0.888553
V$USF_Q6	USF	-0.231412	0.890307
V$CEBPB_01	C/EBPbeta	0.0458511	0.891657
V$SRF_Q5_02	SRF	-0.087016	0.891786
V$ZF5_01	ZF5	-0.0502529	0.892238
V$CEBPGAMMA_Q6	C/EBPgamma	-0.0847979	0.895254
V$TCF11_01	TCF11	0.0445825	0.895591
V$NKX3A_01	NKX3A	-0.0456051	0.897013
V$RSRFC4_01	RSRFC4	0.0418299	0.897222
V$PITX2_Q2	PITX2	0.0426181	0.897279
V$P53_02	p53	-0.0503221	0.897336
V$ATF_B	ATF	-0.0459549	0.897776
V$SRF_Q4	SRF	-0.0852476	0.898096
V$GRE_C	GR	-0.0858281	0.898256
V$LEF1TCF1_Q4	LEF1TCF1	0.0448439	0.898379
V$PAX4_01	Pax-4	-0.217719	0.898417
V$E2F1_Q3_01	E2F-1	-0.0493187	0.898662
V$LXR_DR4_Q3	LXR	0.0429584	0.898818
V$LUN1_01	LUN-1	0.0420341	0.898869
V$MYCMAX_B	c-Myc:Max	-0.0506258	0.899208
V$OSF2_Q6	Osf2	-0.0448785	0.899268
V$COMP1_01	COMP1	-0.0467661	0.899318
V$NFKAPPAB50_01	NF-kappaB	-0.0462548	0.899495
V$MUSCLE_INI_B	Muscle	0.0436599	0.900264
V$MTATA_B	Muscle	0.0431947	0.900561
V$ETS_Q4	ETS	0.0408727	0.900938
V$TTF1_Q6	TTF-1	-0.0470659	0.901075
V$BARBIE_01	Barbie	-0.0441519	0.901634
V$SREBP_Q3	SREBP	-0.0473812	0.902881
V$MYCMAX_03	c-Myc:Max	-0.0507372	0.903262
V$OCT1_03	Oct1	0.04015	0.903505
V$ELK1_01	Elk-1	-0.148667	0.904969
V$HFH3_01	HFH-3	-0.148667	0.904969
V$AREB6_01	AREB6	-0.048077	0.906483
V$GATA1_01	GATA-1	-0.0507603	0.907384
V$XBP1_01	XBP-1	-0.0473888	0.907925
V$STAT5A_02	STAT5A	-0.199028	0.91149
V$ATF1_Q6	ATF-1	0.038916	0.912945
V$VMYB_01	v-Myb	-0.042149	0.913465
V$RP58_01	RP58	0.0297665	0.914249
V$AML1_01	AML-1a	0.0318194	0.915927
V$DEAF1_02	DEAF1	0.0375935	0.915971
V$NRF2_01	NRF-2	0.0379933	0.916388
V$CP2_02	CP2/LBP-1c/LSF	0.0322499	0.916426
V$STAF_01	Staf	-0.183212	0.917185
V$TBP_Q6	TBP	-0.0422029	0.917253
V$DR3_Q4	VDR,	0.029805	0.918405
V$AP2_Q3	AP-2	0.0287708	0.919679
V$EFC_Q6	RFX1	0.0323307	0.919745
V$PAX6_01	Pax-6	0.0336185	0.920013
V$GFI1B_01	GFI1B	0.0353215	0.920933
V$OCT_C	OCT-x	0.0356906	0.921542
V$CREB_Q2_01	CREB	-0.0403538	0.921552
V$FOXJ2_02	FOXJ2	0.029928	0.921684
V$LXR_Q3	LXR	-0.0408381	0.922166
V$HAND1E47_01	Hand1:E47	0.028052	0.922272
V$TFIII_Q6	TFII-I	0.0347141	0.922518
V$SOX5_01	Sox-5	0.0324114	0.923066
V$AML1_Q6	AML1	0.0342105	0.923104
V$CMAF_01	c-Maf	0.0337569	0.923391
V$CHCH_01	Churchill	0.0274868	0.923893
V$ZIC3_01	Zic3	0.0270178	0.924609
V$HELIOSA_01	Helios	0.0239193	0.924693
V$LEF1_Q2_01	LEF1	0.029978	0.924929
V$TAACC_B	Lentiviral	0.0357635	0.925052
V$NFKB_Q6	NF-kappaB	0.0302893	0.926293
V$AP2_Q6_01	AP-2	0.0325421	0.92645
V$TEL2_Q6	Tel-2	0.0360635	0.926538
V$CREB_Q2	CREB	0.0258953	0.926682
V$HNF1_Q6_01	HNF1	0.024988	0.926851
V$AREB6_03	AREB6	0.0241038	0.926896
V$AR_01	AR	0.0261875	0.928008
V$AP3_Q6	AP-3	0.0244421	0.928132
V$E4F1_Q6	E4F1	0.0252033	0.929065
V$XFD3_01	XFD-3	-0.251676	0.931452
V$MYB_Q6	c-Myb	-0.0379203	0.932555
V$TATA_01	TATA	0.0221202	0.932925
V$GC_01	GC	-0.0368708	0.933119
V$HOXA4_Q2	HOXA4	-0.0364441	0.933555
V$LFA1_Q6	LF-A1	-0.0372668	0.933954
V$GATA1_05	GATA-1	0.0223547	0.934186
V$DBP_Q6	DBP	-0.177438	0.934683
V$CDC5_01	Cdc5	-0.0381087	0.93531
V$USF2_Q6	USF2	-0.15295	0.935856
V$HFH4_01	HFH-4	-0.0351908	0.93632
V$SREBP1_02	SREBP-1	-0.149917	0.937078
V$COUP_01	COUP-TF,	-0.0356445	0.937109
V$PEBP_Q6	PEBP	0.0209823	0.938902
V$CREBATF_Q6	CREBATF	-0.0382355	0.93914
V$AMEF2_Q6	aMEF-2	0.0204171	0.940196
V$ZIC1_01	Zic1	-0.0329765	0.944499
V$PR_01	PR	-0.0335685	0.947806
V$USF_Q6_01	USF	-0.150843	0.948463
V$E2_Q6_01	E2	0.019037	0.948725
V$CDXA_02	CdxA	-0.0329804	0.949198
V$HNF1_01	HNF-1	0.0181567	0.951859
V$CDP_02	CDP	-0.205459	0.954565
V$OCT1_Q6	Oct1	0.0172379	0.956931
V$E47_02	E47	-0.0307084	0.958145
V$TATA_C	TATA	0.0165382	0.959124
V$ZTA_Q2	Zta	-0.0300779	0.959445
V$CREB_Q4_01	CREB	-0.0309736	0.959798
V$TEF_Q6	TEF	0.0145738	0.960144
V$AML_Q6	AML	0.0159174	0.960366
V$HMX1_01	Hmx3	-0.0290284	0.961237
V$HNF3_Q6	HNF-3	0.0139895	0.96157
V$CDX_Q5	CDX	-0.0279904	0.961968
V$STAT_Q6	STAT	-0.178764	0.962655
V$ZID_01	ZID	0.0128746	0.963597
V$HEN1_01	HEN1	-0.0282865	0.963647
V$CREBP1CJUN_01	CRE-BP1:c-Jun	-0.15315	0.963679
V$PPARA_01	PPARalpha:RXR-alpha	0.0132667	0.963867
V$TCF11MAFG_01	TCF11:MafG	0.0146315	0.964096
V$SP1_Q4_01	Sp1	-0.0273369	0.964352
V$TBX5_01	TBX5	-0.0291053	0.964883
V$PEA3_Q6	PEA3	-0.0266872	0.965689
V$AHRARNT_02	AhR:Arnt	0.0147545	0.966273
V$NFKAPPAB_01	NF-kappaB	-0.0189256	0.968786
V$ATATA_B	ATATA	-0.0258607	0.968981
V$SREBP1_Q6	SREBP-1	0.0109063	0.969345
V$MEF2_01	MEF-2	0.0117944	0.96948
V$HSF2_01	HSF2	0.0112715	0.970599
V$SP1_Q6_01	Sp1	-0.0181951	0.970867
V$ETF_Q6	ETF	-0.0191024	0.971195
V$AP4_Q6	AP-4	-0.0193254	0.973825
V$SP1_Q6	Sp1	-0.0196675	0.974378
V$NMYC_01	N-Myc	-0.221067	0.976564
V$CAAT_01	CCAAT	-0.0246074	0.976852
V$STAT5B_01	STAT5B	0.00961463	0.977559
V$NKX22_01	Nkx2-2	0.00768863	0.977689
V$TST1_01	Tst-1	-0.0198059	0.977764
V$MEIS1BHOXA9_02	MEIS1B:HOXA9	0.00901107	0.977953
V$SMAD_Q6	SMAD	-0.0158193	0.98008
V$POU3F2_01	POU3F2	-0.183316	0.980235
V$E2F_Q6_01	E2F	-0.189279	0.98058
V$GATA6_01	GATA-6	0.00778858	0.980668
V$NFY_Q6	NF-Y	-0.019852	0.981201
V$FOXO3_01	FOXO3	-0.0160731	0.981552
V$HNF4_01	HNF-4	0.00681212	0.981662
V$CMYB_01	c-Myb	0.0081461	0.981882
V$PPARG_03	PPAR	-0.021655	0.98218
V$SOX9_B1	SOX-9	-0.0164075	0.98317
V$PAX4_04	Pax-4	-0.0201288	0.98373
V$DR4_Q2	LXR,	-0.0203441	0.986285
V$HNF3ALPHA_Q6	HNF-3alpha	-0.0216819	0.986706
V$YY1_02	YY1	-0.0131668	0.987047
V$CEBPB_02	C/EBPbeta	-0.0127324	0.98739
V$USF_C	USF	-0.0138511	0.989054
V$NFAT_Q4_01	NF-AT	-0.0204402	0.9898
V$XFD2_01	XFD-2	0.00309852	0.990031
V$AP1FJ_Q2	AP-1	-0.014224	0.990482
V$CDPCR3HD_01	CDP	-0.0221702	0.990937
V$FOXO1_01	FOXO1	-0.00899954	0.991059
V$CDPCR1_01	CDP	-0.00297934	0.99106
V$CREBP1_Q2	CRE-BP1	-0.00387507	0.99112
V$HTF_01	HTF	0.00110716	0.991149
V$GATA_Q6	GATA	-0.0132014	0.991265
V$HNF3_Q6_01	HNF3	-0.021705	0.991274
V$PAX5_01	BSAP	-0.0118366	0.991338
V$PBX_Q3	PBX	-0.01126	0.992237
V$NFE2_01	NF-E2	-0.00839982	0.992307
V$E12_Q6	E12	-0.00325998	0.992333
V$MEF2_Q6_01	MEF-2	0.0031754	0.992972
V$CART1_01	Cart-1	-0.000791928	0.99362
V$ATF3_Q6	ATF3	-0.00593946	0.994039
V$FOXO1_02	FOXO1	0.00207208	0.994327
V$FOXO4_01	FOXO4	-0.0223124	0.994522
V$POU6F1_01	POU6F1	-0.0100183	0.994792
V$MYB_Q5_01	MYB	0.00117636	0.994889
V$PAX2_01	Pax-2	-0.00115714	0.994911
V$KROX_Q6	KROX	-0.00394042	0.995037
V$MAZ_Q6	MAZ	-0.00904182	0.995154
V$PAX8_B	Pax-8	-0.15323	0.995879
V$BEL1_B	Bel-1	0.0032792	0.995953
V$SP1_01	Sp1	0.00139164	0.996318
V$R_01	R	-0.00141471	0.996419
V$STRA13_01	Stra13	-0.00420568	0.996434
V$AP2_Q6	AP-2	-0.00598944	0.997137
V$MYOGNF1_01	myogenin	-0.00918791	0.997516
V$MYOD_01	MyoD	0.00396733	0.997672
V$IK3_01	Ik-3	-0.00638156	0.997693
V$PBX1_01	Pbx-1	-0.0101182	0.998046
V$IRF_Q6_01	IRF	0.0044248	0.998046
V$HLF_01	HLF	0.0034791	0.998108
V$LEF1_Q2	LEF1	-0.00437867	0.998744
V$AHR_Q5	AhR	-0.00713314	0.999723
V$BLIMP1_Q6	BLIMP1	-0.00481692	1
V$PAX8_01	Pax-8	-0.00143393	1
V$CREB_02	CREB	-0.0065238	1
V$E47_01	E47	-0.153965	1
V$PAX4_02	Pax-4	-0.183981	1
V$NFMUE1_Q6	NF-muE1	-0.154042	1
V$GATA3_02	GATA-3	-0.169799	1
V$TGIF_01	TGIF	-0.157298	1
V$FREAC3_01	Freac-3	-0.155337	1
V$E2F1DP1_01	E2F-1:DP-1	-0.167255	1
V$EGR1_01	Egr-1	-0.189348	1
V$MINI20_B	Muscle	-0.234215	1
V$PPARA_02	PPARalpha:RXR-alpha	-0.158009	1
V$YY1_Q6_02	YY1	-0.265969	1
V$E2F_Q4_01	E2F	-0.158078	1
V$GATA2_02	GATA-2	-0.159451	1
V$E2F_Q4	E2F	-0.161503	1
